# Supplementary material for: Isolation and Characterization of Porcine Epidemic Diarrhea Virus G2c Strains Circulating in China from 2021 to 2024
Source: Vet Sci. 2025 May 6;12(5):444. doi: 10.3390/vetsci12050444 (PMC12116066; doi:10.3390/vetsci12050444)
Supplement: Supplementary file 1 [file vetsci-12-00444-s001.zip › Table S1.xlsx]

## Sheet: Sheet1
Table S1. Primers used for S gene amplification
Primers	Sequences(5´~3´ )	Products(bp)	Used for
PEDV-S-F1	GCTAGTGCGTAATAATG	1658	Amplification of S gene fragment 1
PEDV-S-R1	GGCACCACTATGACCACCAA
PEDV-S-F2	TTCTTTATTGTGATGATCCTGT	1495	Amplification of S gene fragment 2
PEDV-S-R2	CCGATGAGAGACGCACTATAC
PEDV-S-F3	ATGGCCTTGGTACTGTTGATG	1536	Amplification of S gene fragment 3
PEDV-S-R3	AGCTCCAACTCTTGGACAGC
