# Supplementary material for: Isolation and Characterization of Porcine Epidemic Diarrhea Virus G2c Strains Circulating in China from 2021 to 2024
Source: Vet Sci. 2025 May 6;12(5):444. doi: 10.3390/vetsci12050444 (PMC12116066; doi:10.3390/vetsci12050444)
Supplement: Supplementary file 1 [file vetsci-12-00444-s001.zip › Table S2 .xlsx]

## Sheet: Sheet1
Table S2. PEDV strains used for phylogenetic analysis of the S gene
		Genbank	Country	Collection date	Subgroup	Note
		KC210145.1	China	2012	G2a	AH2012
		KU646831.1	China	2012	G2b	AH2012/12
		KJ158152.1	China	2011	G1	AH-M
		JX188454.1	China	2011	G2b	AJ1102
		MF807952.1	China	2017	G2a	B5-HB2017
		JN825712.1	China	2011	G2a	BJ-2011-1
		MF807951.1	China	2017	G2a	C3-HB2017
		KP890336.1	China	2014	G2a	CH/HNYF/14
		MH061336.1	China	2017	S-INDEL	CH/SCGA/2017
		MH061337.1	China	2017	G2c	CH/SCZG/2017
		MH061342.1	China	2018	G2a	CH/SCZJ/2018
		MG837012.1	China	2016	G2a	CHN/SH-2016-4/2016
		KT323979.1	China	1998	G1	CV777
		JQ023161.1	South Korea	2009	G1	DR13
		JX112709.1	China	2012	G2b	GD-A
		KP403802.1	China	2014	G1	HLJBY
		KT941120.1	Viet Nam	2014	G2a	HUA-14PED96
		KC109141.1	China	2008	G1	JS2008
		MH052681.1	South Korea	2017	S-INDEL	KNU-1702
		MH243316.1	South Korea	2018	G2a	KNU-1804
		EF185992.1	China	2006	G1	LZC
		KJ399978.1	USA	2014	S-INDEL	OH851
		KY007140.1	China	2015	G2a	PEDV-Lnsy
		JX560761.1	China	2012	G1	SD-M
		GU937797.1	South Korea	1986	G1	SM98
		PV235412（2024-GXYL）	China	2024	G2c	This study
		PV235413（2024-JXNC）	China	2024	G2c	This study
		PV235414（2024-JXYX）	China	2024	G2c	This study
		PV235415（2021-HBMC）	China	2021	G2c	This study
		KU252649.1	China	2014	G2c	YC2014
		KT021233.1	China	2014	G2b	YN200
		KU847996.1	China	2015	S-INDEL	ZL29
		AB857235.1	China	2013	G1
		KX839246.1	China	2013	G1
		JN315706.1	China	2011	G1
		JN543367.1	China	2011	G1
		JQ239431.1	China	2011	G1
		JQ239432.1	China	2011	G1
		JQ638921.1	China	2011	G1
		JQ638924.1	China	2011	G1
		JX018180.1	China	2012	G1
		JX018181.1	China	2012	G1
		KR514323.1	China	2015-02-20	G1
		KR514324.1	China	2014-12-14	G1
		MG820029.1	China	2015	G1
		MN721364.1	China	2014-02-15	G1
		MN721370.1	China	2015-04-23	G1
		MT031818.1	China	2018	G1
		MW145531.1	China	2020	G1
		OP019356.1	China	2022-03-13	G1
		OQ349225.1	China	2021	G1
		OQ723793.1	China	2018-05-12	G1
		PP395567.1	China	2020-01-16	G1
		PP395569.1	China	2020-02-15	G1
		PP395570.1	China	2020-03-08	G1
		PP395571.1	China	2020-03-20	G1
		PP395576.1	China	2021-01-08	G1
		KY619780.1	Japan	2013	G1
		MK673539.1	Taiwan	2018	G1
		MK673540.1	Taiwan	2018	G1
		MK673541.1	Taiwan	2018	G1
		OQ291158.1	Viet Nam	2021-01-01	G1
		KM189366.1	Canada	2014-01-22	G2a
		KM189368.1	Canada	2014-02-12	G2a
		KM196110.1	Canada	2014-02-15	G2a
		KM196111.1	Canada	2014-02-12	G2a
		JQ257005.1	China	2011	G2a
		JQ257006.1	China	2011	G2a
		JQ257007.1	China	2011	G2a
		JQ638916.1	China	2011	G2a
		JQ638917.1	China	2011	G2a
		JQ638919.1	China	2011	G2a
		JQ638920.1	China	2011	G2a
		JQ771751.1	China	2011-10-20	G2a
		JQ771752.1	China	2011-12-17	G2a
		JQ771753.1	China	2012-02-02	G2a
		JQ979289.1	China	2011-06-01	G2a
		JQ979291.1	China	2011-05-01	G2a
		JX070671.1	China	2012	G2a
		JX242459.1	China	2011-12-01	G2a
		JX435298.1	China	2011	G2a
		JX435299.1	China	2012	G2a
		JX435300.1	China	2012	G2a
		JX435301.1	China	2011	G2a
		JX435302.1	China	2012	G2a
		JX435303.1	China	2012	G2a
		JX435304.1	China	2012	G2a
		JX435305.1	China	2012	G2a
		JX501321.1	China	2012	G2a
		JX501322.1	China	2012	G2a
		JX501323.1	China	2011	G2a
		JX512907.1	China	2012	G2a
		KC242898.1	China	2012-02-01	G2a
		KC242899.1	China	2012-02-01	G2a
		KC242900.1	China	2012-02-01	G2a
		KC242902.1	China	2012-03-01	G2a
		KC242904.1	China	2012-07-01	G2a
		KC242907.1	China	2012-09-01	G2a
		KC242908.1	China	2012-09-01	G2a
		KC242911.1	China	2012-11-01	G2a
		KC242912.1	China	2012-11-01	G2a
		KC787537.1	China	2013	G2a
		KC787538.1	China	2012	G2a
		KC787540.1	China	2013	G2a
		KC787541.1	China	2012	G2a
		KC787542.1	China	2013	G2a
		KC787544.1	China	2012	G2a
		KC787545.1	China	2013	G2a
		KF177254.1	China	2012-08-01	G2a
		KF177255.1	China	2012-08-01	G2a
		KF177256.1	China	2012-08-01	G2a
		KF177257.1	China	2012-08-01	G2a
		KF177258.1	China	2012-08-01	G2a
		KF294254.1	China	2013	G2a
		KF294255.1	China	2013	G2a
		KF453510.1	China	2012-04-11	G2a
		KF453512.1	China	2012-12-29	G2a
		KF453514.1	China	2012-03-01	G2a
		KF453515.1	China	2012-12-08	G2a
		KF453517.1	China	2011-11-13	G2a
		KF468755.1	China	2013	G2a
		KF546800.1	China	2012-07-07	G2a
		KF546801.1	China	2012-07-07	G2a
		KF546802.1	China	2012-07-07	G2a
		KF546803.1	China	2012-07-07	G2a
		KF546804.1	China	2012-07-07	G2a
		KF577731.1	China	2013-02-14	G2a
		KF601196.1	China	2013-04-18	G2a
		KF601200.1	China	2013-04-18	G2a
		KF601201.1	China	2013-04-18	G2a
		KF738258.1	China	2012-05-30	G2a
		KF738259.1	China	2013-06-04	G2a
		KF738260.1	China	2013-05-06	G2a
		KF738261.1	China	2013-05-13	G2a
		KF738262.1	China	2013-06-11	G2a
		KJ646578.1	China	2013	G2a
		KJ646579.1	China	2013	G2a
		KJ646580.1	China	2014	G2a
		KJ646581.1	China	2012	G2a
		KJ646582.1	China	2012	G2a
		KJ646583.1	China	2012	G2a
		KJ646584.1	China	2013	G2a
		KJ646585.1	China	2012	G2a
		KJ646586.1	China	2013	G2a
		KJ646588.1	China	2013	G2a
		KJ646589.1	China	2013	G2a
		KJ646590.1	China	2013	G2a
		KJ646591.1	China	2014	G2a
		KM225239.1	China	2014-06-15	G2a
		KM225240.1	China	2014-06-15	G2a
		KM225241.1	China	2014-06-15	G2a
		KM225242.1	China	2014-06-15	G2a
		KM225243.1	China	2014-06-15	G2a
		KM225244.1	China	2014-06-15	G2a
		KM225245.1	China	2012-08-21	G2a
		KM406179.1	China	2014	G2a
		KM406181.1	China	2014	G2a
		KM406184.1	China	2014	G2a
		KP399602.1	China	2014-10-01	G2a
		KP399603.1	China	2014-02-01	G2a
		KP399604.1	China	2014-04-01	G2a
		KP399605.1	China	2014-02-01	G2a
		KP399606.1	China	2014-09-01	G2a
		KP399608.1	China	2014-10-01	G2a
		KP399609.1	China	2014-07-01	G2a
		KP399611.1	China	2013-11-01	G2a
		KP399612.1	China	2013-04-01	G2a
		KP399613.1	China	2013-04-01	G2a
		KP399617.1	China	2013-08-01	G2a
		KP399618.1	China	2013-03-01	G2a
		KP399620.1	China	2013-01-01	G2a
		KP399622.1	China	2013-02-01	G2a
		KP399625.1	China	2013-08-01	G2a
		KP399626.1	China	2013-02-01	G2a
		KP399627.1	China	2013-10-01	G2a
		KP399629.1	China	2013-07-01	G2a
		KP399630.1	China	2012-12-01	G2a
		KP399633.1	China	2011-12-01	G2a
		KP399634.1	China	2011-02-01	G2a
		KP698751.1	China	2012	G2a
		KP698752.2	China	2012	G2a
		KP698753.1	China	2012	G2a
		KP698754.2	China	2012	G2a
		KP698758.1	China	2013	G2a
		KP698764.2	China	2013	G2a
		KP698765.2	China	2013	G2a
		KP698766.2	China	2014	G2a
		KP698768.2	China	2014	G2a
		KP698770.1	China	2014	G2a
		KP870116.1	China	2012-10-01	G2a
		KP870124.1	China	2013-04-01	G2a
		KP870126.1	China	2013-07-01	G2a
		KP870134.1	China	2014-06-01	G2a
		KP870135.1	China	2014-07-01	G2a
		KP870137.1	China	2014-12-01	G2a
		KR080551.1	China	2013	G2a
		KR233256.1	China	2014	G2a
		KR233257.1	China	2014	G2a
		KR296663.1	China	2015-01-01	G2a
		KR296664.1	China	2015-02-01	G2a
		KR296665.1	China	2014-12-01	G2a
		KR296671.1	China	2015-03-01	G2a
		KR296672.1	China	2014-12-01	G2a
		KR296674.1	China	2014-12-01	G2a
		KR296675.1	China	2014-12-01	G2a
		KR296676.1	China	2015-02-01	G2a
		KR296679.1	China	2015-01-01	G2a
		KR296681.1	China	2015-01-01	G2a
		KR514318.1	China	2013-01-24	G2a
		KR514319.1	China	2013-05-15	G2a
		KR514320.1	China	2013-01-14	G2a
		KR514321.1	China	2014-01-14	G2a
		KT266578.1	China	2015	G2a
		KT313036.1	China	2015-05-20	G2a
		KT313037.1	China	2015-05-12	G2a
		KT313038.1	China	2015-06-02	G2a
		KT313039.1	China	2014-10-17	G2a
		KT388411.1	China	2014-03-20	G2a
		KT388415.1	China	2014-12-17	G2a
		KT388416.1	China	2014-12-10	G2a
		KT388417.1	China	2013-09-13	G2a
		KT388418.1	China	2014-11-05	G2a
		KT948011.1	China	2013-01-09	G2a
		KT989352.1	China	2015	G2a
		KT989353.1	China	2015	G2a
		KT989355.1	China	2015	G2a
		KT989358.1	China	2015	G2a
		KT989359.1	China	2015	G2a
		KT989361.1	China	2015	G2a
		KT989364.1	China	2015	G2a
		KT989365.1	China	2015	G2a
		KT989366.1	China	2015	G2a
		KU133232.1	China	2014-04-29	G2a
		KU133233.1	China	2014-04-14	G2a
		KU133235.1	China	2015-05-08	G2a
		KU133237.1	China	2014-04-01	G2a
		KU133240.1	China	2012-01-05	G2a
		KU133241.1	China	2013-04-07	G2a
		KU133242.1	China	2013-04-07	G2a
		KU133243.1	China	2013-02-06	G2a
		KU133244.1	China	2013-04-07	G2a
		KU133245.1	China	2012-03-06	G2a
		KU133246.1	China	2015-04-23	G2a
		KU133249.1	China	2012-02-09	G2a
		KU133252.1	China	2012-03-05	G2a
		KU133253.1	China	2013-12-26	G2a
		KU133260.1	China	2014-04-04	G2a
		KU133261.1	China	2014-04-08	G2a
		KU133263.1	China	2012-03-20	G2a
		KU133264.1	China	2012-03-10	G2a
		KU133265.1	China	2015-03-26	G2a
		KU133268.1	China	2013-03-07	G2a
		KU237213.1	China	2014	G2a
		KU237214.1	China	2014-08-01	G2a
		KU237215.1	China	2014-08-01	G2a
		KU237216.1	China	2014-08-01	G2a
		KU237218.1	China	2015-03-01	G2a
		KU237221.1	China	2015-03-01	G2a
		KU237228.1	China	2015-04-01	G2a
		KU237232.1	China	2015-04-01	G2a
		KU237234.1	China	2015-05-01	G2a
		KU556282.1	China	2015	G2a
		KU556283.1	China	2015	G2a
		KU556284.1	China	2015	G2a
		KU556285.1	China	2015	G2a
		KU975403.1	China	2015-11-21	G2a
		KU975404.1	China	2015-12-20	G2a
		KU975406.1	China	2015-03-15	G2a
		KU975409.1	China	2015-07-08	G2a
		KU975410.1	China	2014-03-07	G2a
		KU975411.1	China	2014-04-28	G2a
		KU975412.1	China	2014-05-26	G2a
		KU975413.1	China	2014-08-02	G2a
		KU975414.1	China	2015-12-01	G2a
		KU975415.1	China	2015-12-14	G2a
		KU975416.1	China	2015-12-23	G2a
		KU975418.1	China	2015-03-04	G2a
		KU975419.1	China	2015-03-28	G2a
		KU975423.1	China	2014-01-06	G2a
		KX073607.1	China	2013-12-01	G2a
		KX073610.1	China	2013-12-01	G2a
		KY075782.1	China	2014-11-01	G2a
		KY075783.1	China	2014-11-01	G2a
		KY075784.1	China	2015-01-01	G2a
		KY075786.1	China	2015-04-01	G2a
		KY075787.1	China	2015-07-01	G2a
		KY075788.1	China	2015-08-01	G2a
		KY075789.1	China	2015-11-01	G2a
		KY075790.1	China	2015-11-01	G2a
		KY496316.1	China	2016-02-20	G2a
		KY496317.1	China	2015-09-17	G2a
		KY496318.1	China	2016-03-10	G2a
		KY496319.1	China	2015-11-20	G2a
		KY496321.1	China	2016-04-05	G2a
		KY496322.1	China	2015-06-20	G2a
		KY607767.1	China	2016-03-01	G2a
		KY679906.1	China	2016-03-01	G2a
		KY775037.1	China	2016-10-01	G2a
		KY775039.1	China	2016-03-01	G2a
		KY775043.1	China	2016-03-01	G2a
		KY775044.1	China	2016-06-01	G2a
		KY775049.1	China	2016-08-01	G2a
		KY775051.1	China	2016-01-01	G2a
		MF038003.1	China	2015-12-25	G2a
		MF038004.1	China	2015-12-25	G2a
		MF038005.1	China	2016-12-28	G2a
		MF038006.1	China	2016-12-01	G2a
		MF038007.1	China	2016-12-28	G2a
		MF038014.1	China	2016-07-09	G2a
		MF038015.1	China	2016-01-01	G2a
		MF038016.1	China	2015-12-01	G2a
		MF152598.1	China	2016	G2a
		MF152600.1	China	2017	G2a
		MF152601.1	China	2017	G2a
		MF152605.1	China	2017	G2a
		MG020544.1	China	2016-12-04	G2a
		MG020554.1	China	2016-04-06	G2a
		MG020555.1	China	2016-04-06	G2a
		MG132631.1	China	2017	G2a
		MG132632.1	China	2017	G2a
		MG132633.1	China	2017	G2a
		MG132634.1	China	2017	G2a
		MG132635.1	China	2017	G2a
		MG132636.1	China	2017	G2a
		MG198639.1	China	2016-01-01	G2a
		MG198642.1	China	2016-01-01	G2a
		MG198643.1	China	2015-03-01	G2a
		MG198647.1	China	2015-12-01	G2a
		MG198648.1	China	2016-03-01	G2a
		MG198649.1	China	2016-03-01	G2a
		MG198660.1	China	2016-02-01	G2a
		MG198668.1	China	2015-08-01	G2a
		MG198669.1	China	2014-05-01	G2a
		MG198671.1	China	2016-03-01	G2a
		MG706117.1	China	2017	G2a
		MG706119.1	China	2017	G2a
		MG706120.1	China	2017	G2a
		MG706121.1	China	2017	G2a
		MH053414.1	China	2017	G2a
		MH053415.1	China	2017	G2a
		MH053416.1	China	2017	G2a
		MH053417.1	China	2017	G2a
		MH991825.1	China	2016-12-30	G2a
		MH991838.1	China	2017	G2a
		MH991839.1	China	2017	G2a
		MH991840.1	China	2017	G2a
		MH991841.1	China	2017	G2a
		MH991842.1	China	2017	G2a
		MH991843.1	China	2017	G2a
		MH991864.1	China	2018	G2a
		MH991865.1	China	2018	G2a
		MK093253.1	China	2015-05-01	G2a
		MK111632.1	China	2016-05-01	G2a
		MK124712.1	China	2016-05-01	G2a
		MK532983.1	China	2017	G2a
		MK532984.1	China	2017	G2a
		MK532985.1	China	2017	G2a
		MK533002.1	China	2017	G2a
		MK533004.1	China	2017	G2a
		MK656504.1	China	2018	G2a
		MK656508.1	China	2018	G2a
		MK656509.1	China	2018	G2a
		MK656510.1	China	2018	G2a
		MK656511.1	China	2018	G2a
		MK656512.1	China	2018	G2a
		MK656513.1	China	2018	G2a
		MN241452.1	China	2018	G2a
		MN241453.1	China	2018	G2a
		MN241454.1	China	2018	G2a
		MN241455.1	China	2018	G2a
		MN241456.1	China	2018	G2a
		MN241457.1	China	2018	G2a
		MN241458.1	China	2018	G2a
		MN241459.1	China	2018	G2a
		MN241460.1	China	2018	G2a
		MN241461.1	China	2018	G2a
		MN241462.1	China	2018	G2a
		MN241463.1	China	2018	G2a
		MN241464.1	China	2018	G2a
		MN412558.1	China	2018	G2a
		MN412559.1	China	2018	G2a
		MN412560.1	China	2018	G2a
		MN412561.1	China	2018	G2a
		MN412562.1	China	2016	G2a
		MN412563.1	China	2016	G2a
		MN412564.1	China	2016	G2a
		MN412565.1	China	2018	G2a
		MN412566.1	China	2018	G2a
		MN412568.1	China	2016	G2a
		MN412569.1	China	2016	G2a
		MN412573.1	China	2018	G2a
		MN721361.1	China	2014-03-25	G2a
		MN721362.1	China	2016-03-08	G2a
		MN721363.1	China	2014-09-10	G2a
		MN721365.1	China	2016-09-30	G2a
		MN721367.1	China	2015-12-30	G2a
		MN721368.1	China	2014-11-08	G2a
		MN721369.1	China	2016-10-30	G2a
		MN893417.1	China	2016-09-01	G2a
		MN893424.1	China	2018	G2a
		MN893427.1	China	2017	G2a
		MT090138.1	China	2019	G2a
		MT090139.1	China	2019	G2a
		MT294130.1	China	2018	G2a
		MW915421.1	China	2017	G2a
		MW915422.1	China	2017	G2a
		MW915423.1	China	2017	G2a
		MW915428.1	China	2015	G2a
		MW915429.1	China	2015	G2a
		MW915430.1	China	2015	G2a
		MW915431.1	China	2015	G2a
		MW915432.1	China	2015	G2a
		MZ161044.1	China	2020	G2a
		OL907259.1	China	2020	G2a
		OM948925.1	China	2020-12-01	G2a
		ON168795.1	China	2017-02-02	G2a
		ON417003.1	China	2019-01-01	G2a
		OP019344.1	China	2021	G2a
		OP019355.1	China	2021-06-09	G2a
		OQ122102.1	China	2021	G2a
		OQ349203.1	China	2020	G2a
		OQ349204.1	China	2020	G2a
		OQ349205.1	China	2020	G2a
		OQ349206.1	China	2020	G2a
		OQ349207.1	China	2020	G2a
		OQ349210.1	China	2020	G2a
		OQ349211.1	China	2020	G2a
		OQ349212.1	China	2020	G2a
		OQ349213.1	China	2020	G2a
		OQ349215.1	China	2020	G2a
		OQ349217.1	China	2020	G2a
		OQ349224.1	China	2021	G2a
		OQ657297.1	China	2021	G2a
		OQ723792.1	China	2020-07-21	G2a
		OR195029.1	China	2022	G2a
		OR992086.1	China	2017-11-01	G2a
		OR992087.1	China	2017-10-01	G2a
		PP395578.1	China	2021-02-05	G2a
		PP395582.1	China	2021-12-08	G2a
		PP395586.1	China	2022-03-09	G2a
		PP395588.1	China	2022-09-23	G2a
		PP723329.1	China	2022-11-01	G2a
		PP906229.1	China	2023	G2a
		KT336490.1	Ecuador	2014-07-30	G2a
		KU363111.1	Japan	2014-05-01	G2a
		KU363112.1	Japan	2014-05-01	G2a
		KU363113.1	Japan	2014-05-01	G2a
		KY619734.1	Japan	2014	G2a
		KY619735.1	Japan	2014	G2a
		KY619736.1	Japan	2014	G2a
		KY619737.1	Japan	2014	G2a
		KY619738.1	Japan	2014	G2a
		KY619739.1	Japan	2014	G2a
		KY619740.1	Japan	2014	G2a
		KY619741.1	Japan	2013	G2a
		KY619742.1	Japan	2013	G2a
		KY619743.1	Japan	2014	G2a
		KY619744.1	Japan	2014	G2a
		KY619746.1	Japan	2014	G2a
		KY619747.1	Japan	2014	G2a
		KY619749.1	Japan	2014	G2a
		KY619750.1	Japan	2014	G2a
		KY619751.1	Japan	2014	G2a
		KY619752.1	Japan	2014	G2a
		KY619753.1	Japan	2014	G2a
		KY619754.1	Japan	2014	G2a
		KY619755.1	Japan	2014	G2a
		KY619756.1	Japan	2014	G2a
		KY619757.1	Japan	2014	G2a
		KY619758.1	Japan	2014	G2a
		KY619759.1	Japan	2014	G2a
		KY619760.1	Japan	2014	G2a
		KY619761.1	Japan	2014	G2a
		KY619762.1	Japan	2014	G2a
		KY619763.1	Japan	2014	G2a
		KY619764.1	Japan	2014	G2a
		KY619765.1	Japan	2014	G2a
		KY619766.1	Japan	2014	G2a
		KY619767.1	Japan	2014	G2a
		KY619769.1	Japan	2013	G2a
		KY619770.1	Japan	2014	G2a
		KY619771.1	Japan	2014	G2a
		KY619772.1	Japan	2015	G2a
		KY619773.1	Japan	2016	G2a
		KY619774.1	Japan	2016	G2a
		KY619775.1	Japan	2016	G2a
		KY619776.1	Japan	2016	G2a
		KY619777.1	Japan	2016	G2a
		KY619778.1	Japan	2016	G2a
		LC113926.1	Japan	2014	G2a
		LC113927.1	Japan	2014	G2a
		LC113928.1	Japan	2014	G2a
		LC113929.1	Japan	2014	G2a
		LC113930.1	Japan	2014	G2a
		LC113931.1	Japan	2014	G2a
		LC113932.1	Japan	2014	G2a
		LC113933.1	Japan	2014	G2a
		LC113934.1	Japan	2014	G2a
		LC113935.1	Japan	2014	G2a
		LC113936.1	Japan	2014	G2a
		LC113938.1	Japan	2014	G2a
		LC144542.1	Japan	2014-11-26	G2a
		LC144543.1	Japan	2014-05-29	G2a
		MK458298.1	Japan	2014-05-01	G2a
		MK458299.1	Japan	2014-05-01	G2a
		MK458300.1	Japan	2014-05-01	G2a
		MK458301.1	Japan	2014-05-01	G2a
		MK458302.1	Japan	2016-02-01	G2a
		MK458303.1	Japan	2016-02-01	G2a
		MK458304.1	Japan	2016-02-01	G2a
		MK458305.1	Japan	2016-02-01	G2a
		MN091345.1	Mexico	2015-03-19	G2a
		MN091346.1	Mexico	2014-02-06	G2a
		MN091347.1	Mexico	2014-03-15	G2a
		MN091348.1	Mexico	2014-03-25	G2a
		MN091349.1	Mexico	2015-03-26	G2a
		MN091350.1	Mexico	2015-03-26	G2a
		MN091351.1	Mexico	2015-03-26	G2a
		MN091352.1	Mexico	2015-04-15	G2a
		MN091353.1	Mexico	2015-03-06	G2a
		MN091354.1	Mexico	2015-05-07	G2a
		MN091355.1	Mexico	2015-05-29	G2a
		MN091356.1	Mexico	2015-08-10	G2a
		MN091357.1	Mexico	2015-08-07	G2a
		MN091358.1	Mexico	2015-11-03	G2a
		MN091359.1	Mexico	2015-09-14	G2a
		MN091360.1	Mexico	2015-10-08	G2a
		MN091361.1	Mexico	2016-01-27	G2a
		MN091362.1	Mexico	2016-01-21	G2a
		MN091363.1	Mexico	2016-03-03	G2a
		MN091364.1	Mexico	2016-04-05	G2a
		KJ451038.1	South Korea	2013-05-01	G2a
		KJ451039.1	South Korea	2013-12-01	G2a
		KJ451040.1	South Korea	2013-12-01	G2a
		KJ451041.1	South Korea	2013-12-01	G2a
		KJ451042.1	South Korea	2013-12-01	G2a
		KJ451043.1	South Korea	2013-12-01	G2a
		KJ451044.1	South Korea	2013-12-01	G2a
		KJ451045.1	South Korea	2013-12-01	G2a
		KJ451046.1	South Korea	2013-12-01	G2a
		KJ451047.1	South Korea	2014-01-01	G2a
		KJ451048.1	South Korea	2014-01-01	G2a
		KJ539151.1	South Korea	2013	G2a
		KJ539152.1	South Korea	2013	G2a
		KJ539153.1	South Korea	2013	G2a
		KJ539154.1	South Korea	2014	G2a
		KJ741221.1	South Korea	2014-04-01	G2a
		KJ741222.1	South Korea	2014-04-01	G2a
		KJ741223.1	South Korea	2014-04-01	G2a
		KJ741224.1	South Korea	2014-04-01	G2a
		KJ741225.1	South Korea	2014-04-01	G2a
		KJ857475.1	South Korea	2012	G2a
		KJ857479.1	South Korea	2013	G2a
		KJ857480.1	South Korea	2013	G2a
		KJ857481.1	South Korea	2013	G2a
		KM108348.1	South Korea	2014-02-01	G2a
		KM108349.1	South Korea	2014-02-01	G2a
		KM108350.1	South Korea	2014-02-01	G2a
		KM108351.1	South Korea	2014-02-01	G2a
		KM108352.1	South Korea	2014-02-01	G2a
		KM108353.1	South Korea	2014-02-01	G2a
		KM924403.1	South Korea	2014-04-01	G2a
		KM924404.1	South Korea	2014-04-01	G2a
		KM924405.1	South Korea	2014-04-01	G2a
		KM924406.1	South Korea	2014-04-01	G2a
		KM924407.1	South Korea	2014-04-01	G2a
		KM924408.1	South Korea	2014-04-01	G2a
		KM924409.1	South Korea	2014-04-01	G2a
		KM924410.1	South Korea	2014-04-01	G2a
		KM924411.1	South Korea	2014-04-01	G2a
		KM924412.1	South Korea	2013-12-01	G2a
		KM924413.1	South Korea	2014-01-01	G2a
		KM924414.1	South Korea	2014-01-01	G2a
		KM924415.1	South Korea	2014-01-01	G2a
		KM924416.1	South Korea	2014-01-01	G2a
		KM924417.1	South Korea	2014-01-01	G2a
		KM924418.1	South Korea	2014-01-01	G2a
		KM924419.1	South Korea	2014-01-01	G2a
		KM924420.1	South Korea	2014-02-01	G2a
		KM924421.1	South Korea	2014-02-01	G2a
		KM924422.1	South Korea	2014-02-01	G2a
		KM924423.1	South Korea	2014-02-01	G2a
		KM924424.1	South Korea	2014-02-01	G2a
		KM924425.1	South Korea	2014-02-01	G2a
		KM924426.1	South Korea	2014-03-01	G2a
		KM924427.1	South Korea	2014-03-01	G2a
		KM924428.1	South Korea	2014-03-01	G2a
		KP861982.1	South Korea	2015-01-16	G2a
		KP995064.1	South Korea	2013-10-06	G2a
		KP995065.1	South Korea	2014-04-07	G2a
		KX793713.1	South Korea	2014	G2a
		MG602712.1	South Korea	2014-04-15	G2a
		MH243313.1	South Korea	2018	G2a
		MH243314.1	South Korea	2018	G2a
		MH243315.1	South Korea	2018	G2a
		MH243317.1	South Korea	2018	G2a
		MK032693.1	South Korea	2018	G2a
		MK032694.1	South Korea	2018	G2a
		MK032695.1	South Korea	2018	G2a
		MK507906.1	South Korea	2018	G2a
		MK507907.1	South Korea	2018	G2a
		MN725088.1	South Korea	2019	G2a
		MW560718.1	South Korea	2018	G2a
		MW560719.1	South Korea	2019	G2a
		MW560720.1	South Korea	2019	G2a
		MW560721.1	South Korea	2019	G2a
		MW560722.1	South Korea	2019	G2a
		MW560723.1	South Korea	2019	G2a
		MW560724.1	South Korea	2019	G2a
		MW560725.1	South Korea	2019	G2a
		MW560726.1	South Korea	2019	G2a
		MW560727.1	South Korea	2019	G2a
		MW560728.1	South Korea	2019	G2a
		MW560729.1	South Korea	2019	G2a
		MW560730.1	South Korea	2019	G2a
		ON263410.1	South Korea	2018	G2a
		ON263411.1	South Korea	2018	G2a
		ON263412.1	South Korea	2018	G2a
		ON263413.1	South Korea	2018	G2a
		ON263414.1	South Korea	2018	G2a
		ON263422.1	South Korea	2018	G2a
		ON263423.1	South Korea	2018	G2a
		ON263424.1	South Korea	2018	G2a
		ON263425.1	South Korea	2018	G2a
		ON263426.1	South Korea	2018	G2a
		ON263427.1	South Korea	2020-03-01	G2a
		ON263428.1	South Korea	2020-03-01	G2a
		ON263429.1	South Korea	2020-04-01	G2a
		ON263430.1	South Korea	2020-05-01	G2a
		ON263431.1	South Korea	2020-05-01	G2a
		ON263432.1	South Korea	2020-05-01	G2a
		ON263433.1	South Korea	2020-05-01	G2a
		ON263434.1	South Korea	2020-06-01	G2a
		ON263435.1	South Korea	2020-06-01	G2a
		ON263436.1	South Korea	2020-06-01	G2a
		ON263437.1	South Korea	2020-06-01	G2a
		ON263438.1	South Korea	2020-07-01	G2a
		ON263439.1	South Korea	2020-07-01	G2a
		ON263440.1	South Korea	2020-08-01	G2a
		ON263441.1	South Korea	2020-08-01	G2a
		ON263442.1	South Korea	2020-09-01	G2a
		ON263443.1	South Korea	2020-10-01	G2a
		ON263444.1	South Korea	2020-12-01	G2a
		ON263445.1	South Korea	2021	G2a
		ON263446.1	South Korea	2021	G2a
		ON263447.1	South Korea	2021	G2a
		ON263448.1	South Korea	2021	G2a
		ON263449.1	South Korea	2021	G2a
		ON263450.1	South Korea	2021	G2a
		ON263451.1	South Korea	2021	G2a
		ON263452.1	South Korea	2021	G2a
		ON263453.1	South Korea	2021	G2a
		ON263455.1	South Korea	2021	G2a
		ON263456.1	South Korea	2021	G2a
		ON263457.1	South Korea	2021	G2a
		ON263458.1	South Korea	2019	G2a
		ON263459.1	South Korea	2019-04-01	G2a
		ON263460.1	South Korea	2019-04-01	G2a
		ON263461.1	South Korea	2019-06-01	G2a
		ON263462.1	South Korea	2019-11-01	G2a
		ON263463.1	South Korea	2019-11-01	G2a
		ON631055.1	South Korea	2022-05-20	G2a
		OP186873.1	South Korea	2022	G2a
		OP186874.1	South Korea	2022	G2a
		OP186875.1	South Korea	2022	G2a
		OP186876.1	South Korea	2022	G2a
		OP186877.1	South Korea	2022	G2a
		OP186878.1	South Korea	2022	G2a
		OP186879.1	South Korea	2022	G2a
		OP186880.1	South Korea	2022	G2a
		OP186881.1	South Korea	2022	G2a
		OP186882.1	South Korea	2022	G2a
		OP186883.1	South Korea	2022	G2a
		OP186884.1	South Korea	2022	G2a
		OP186885.1	South Korea	2022	G2a
		OP186886.1	South Korea	2022	G2a
		OP186887.1	South Korea	2022	G2a
		OP186888.1	South Korea	2022	G2a
		OP186889.1	South Korea	2022	G2a
		OP186890.1	South Korea	2022	G2a
		OP186891.1	South Korea	2022	G2a
		OP186892.1	South Korea	2022	G2a
		OP186893.1	South Korea	2022	G2a
		OP186894.1	South Korea	2022	G2a
		OP186895.1	South Korea	2022	G2a
		OP186896.1	South Korea	2022	G2a
		OP186897.1	South Korea	2022	G2a
		OP186898.1	South Korea	2022	G2a
		OP186899.1	South Korea	2022	G2a
		OP186900.1	South Korea	2022	G2a
		OP186901.1	South Korea	2022	G2a
		OP186902.1	South Korea	2022	G2a
		OP186903.1	South Korea	2022	G2a
		OP186904.1	South Korea	2022	G2a
		OP186905.1	South Korea	2022	G2a
		OP186906.1	South Korea	2022	G2a
		OP186907.1	South Korea	2022	G2a
		OP186908.1	South Korea	2022	G2a
		OP186909.1	South Korea	2022	G2a
		OP186910.1	South Korea	2022	G2a
		OP186911.1	South Korea	2022	G2a
		OP186912.1	South Korea	2022	G2a
		OP186913.1	South Korea	2022	G2a
		OP186914.1	South Korea	2022	G2a
		OP186915.1	South Korea	2022	G2a
		OP186916.1	South Korea	2022	G2a
		OP186917.1	South Korea	2022	G2a
		OP186918.1	South Korea	2022	G2a
		OP186919.1	South Korea	2022	G2a
		OP186920.1	South Korea	2022	G2a
		OP186921.1	South Korea	2022	G2a
		OP186922.1	South Korea	2022	G2a
		OP186923.1	South Korea	2022	G2a
		OP186924.1	South Korea	2022	G2a
		OP186925.1	South Korea	2022	G2a
		OP186926.1	South Korea	2022	G2a
		OP186927.1	South Korea	2022	G2a
		OP186928.1	South Korea	2022	G2a
		OP186929.1	South Korea	2022	G2a
		OP186930.1	South Korea	2022	G2a
		OP186931.1	South Korea	2022	G2a
		OP186932.1	South Korea	2022	G2a
		OQ564490.1	South Korea	2022-05-01	G2a
		OQ564491.1	South Korea	2022-06-01	G2a
		OR045906.1	South Korea	2017-10-01	G2a
		OR045907.1	South Korea	2018-12-01	G2a
		OR045908.1	South Korea	2019-11-01	G2a
		OR529200.1	South Korea	2022-08-01	G2a
		OR529201.1	South Korea	2022-08-01	G2a
		OR529202.1	South Korea	2022-08-01	G2a
		OR529203.1	South Korea	2022-09-16	G2a
		OR529204.1	South Korea	2022-09-16	G2a
		OR529205.1	South Korea	2022-09-16	G2a
		OR604147.1	South Korea	2015-01-01	G2a
		OR604148.1	South Korea	2015-01-01	G2a
		OR604149.1	South Korea	2015-03-01	G2a
		OR604150.1	South Korea	2015-03-01	G2a
		OR604151.1	South Korea	2015-04-01	G2a
		OR604152.1	South Korea	2015-04-01	G2a
		OR604153.1	South Korea	2015-04-01	G2a
		OR604154.1	South Korea	2015-04-01	G2a
		OR604155.1	South Korea	2015-04-01	G2a
		OR604156.1	South Korea	2015-04-01	G2a
		OR604157.1	South Korea	2015-04-01	G2a
		OR604158.1	South Korea	2015-04-01	G2a
		OR604159.1	South Korea	2015-04-01	G2a
		OR604160.1	South Korea	2015-04-01	G2a
		OR604161.1	South Korea	2015-05-01	G2a
		OR604162.1	South Korea	2015-06-01	G2a
		OR604163.1	South Korea	2015-07-01	G2a
		OR604164.1	South Korea	2015-07-01	G2a
		OR604165.1	South Korea	2015-09-01	G2a
		OR604166.1	South Korea	2015-09-01	G2a
		OR604167.1	South Korea	2015-09-01	G2a
		OR604168.1	South Korea	2015-10-01	G2a
		OR604169.1	South Korea	2015-11-01	G2a
		OR604170.1	South Korea	2015-11-01	G2a
		OR604171.1	South Korea	2015-11-01	G2a
		OR604172.1	South Korea	2015-11-01	G2a
		OR604173.1	South Korea	2015-11-01	G2a
		OR604174.1	South Korea	2015-12-01	G2a
		OR604175.1	South Korea	2016-02-01	G2a
		OR604176.1	South Korea	2016-02-01	G2a
		OR604177.1	South Korea	2016-02-01	G2a
		OR604178.1	South Korea	2016-02-01	G2a
		OR604179.1	South Korea	2016-03-01	G2a
		OR604180.1	South Korea	2016-03-01	G2a
		OR604181.1	South Korea	2016-03-01	G2a
		OR604182.1	South Korea	2016-04-01	G2a
		OR604183.1	South Korea	2016-04-01	G2a
		OR604184.1	South Korea	2016-04-01	G2a
		OR604185.1	South Korea	2016-04-01	G2a
		OR604186.1	South Korea	2016-04-01	G2a
		OR604187.1	South Korea	2016-05-01	G2a
		OR604188.1	South Korea	2016-05-01	G2a
		OR604189.1	South Korea	2016-05-01	G2a
		OR604190.1	South Korea	2016-05-01	G2a
		OR604191.1	South Korea	2016-07-01	G2a
		OR604192.1	South Korea	2016-07-01	G2a
		OR604193.1	South Korea	2016-09-01	G2a
		OR604194.1	South Korea	2016-11-01	G2a
		OR604195.1	South Korea	2016-11-01	G2a
		OR604196.1	South Korea	2016-12-01	G2a
		OR604198.1	South Korea	2017-02-01	G2a
		OR604199.1	South Korea	2017-02-01	G2a
		OR604200.1	South Korea	2017-02-01	G2a
		OR604201.1	South Korea	2017-03-01	G2a
		OR604202.1	South Korea	2017-03-01	G2a
		OR604203.1	South Korea	2017-03-01	G2a
		OR604204.1	South Korea	2017-03-01	G2a
		OR604205.1	South Korea	2017-03-01	G2a
		OR604206.1	South Korea	2017-03-01	G2a
		OR604207.1	South Korea	2017-03-01	G2a
		OR604208.1	South Korea	2017-04-01	G2a
		OR604209.1	South Korea	2017-04-01	G2a
		OR604210.1	South Korea	2017-04-01	G2a
		OR604212.1	South Korea	2017-05-01	G2a
		OR604213.1	South Korea	2018-05-01	G2a
		OR604214.1	South Korea	2018-05-01	G2a
		OR604215.1	South Korea	2018-05-01	G2a
		OR604216.1	South Korea	2018-02-01	G2a
		OR604217.1	South Korea	2018-02-01	G2a
		OR604218.1	South Korea	2018-03-01	G2a
		OR604219.1	South Korea	2018-03-01	G2a
		OR604220.1	South Korea	2018-03-01	G2a
		OR604221.1	South Korea	2018-04-01	G2a
		OR604222.1	South Korea	2018-04-01	G2a
		OR604223.1	South Korea	2019-04-01	G2a
		OR604224.1	South Korea	2019-04-01	G2a
		OR604225.1	South Korea	2019-04-01	G2a
		OR604226.1	South Korea	2019-04-01	G2a
		OR604227.1	South Korea	2019-04-01	G2a
		OR604228.1	South Korea	2019-05-01	G2a
		OR604229.1	South Korea	2019-05-01	G2a
		OR604230.1	South Korea	2020-05-01	G2a
		OR604231.1	South Korea	2020-05-01	G2a
		OR604232.1	South Korea	2021-12-01	G2a
		OR604233.1	South Korea	2021-12-01	G2a
		OR604234.1	South Korea	2021-12-01	G2a
		OR604235.1	South Korea	2022-04-01	G2a
		OR604236.1	South Korea	2022-01-01	G2a
		OR604237.1	South Korea	2022-01-01	G2a
		OR604238.1	South Korea	2022-02-01	G2a
		OR604239.1	South Korea	2022-02-01	G2a
		OR604240.1	South Korea	2022-03-01	G2a
		OR604241.1	South Korea	2022-03-01	G2a
		OR604242.1	South Korea	2022-03-01	G2a
		OR604243.1	South Korea	2022-04-01	G2a
		OR604244.1	South Korea	2022-04-01	G2a
		OR604245.1	South Korea	2022-03-01	G2a
		OR604246.1	South Korea	2022-03-01	G2a
		OR604247.1	South Korea	2022-04-01	G2a
		OR604248.1	South Korea	2022-04-01	G2a
		OR604249.1	South Korea	2022-04-01	G2a
		OR604250.1	South Korea	2022-01-01	G2a
		OR604251.1	South Korea	2022-01-01	G2a
		OR604252.1	South Korea	2022-03-01	G2a
		OR604253.1	South Korea	2022-03-01	G2a
		OR652060.1	South Korea	2014-11-01	G2a
		PP146383.1	South Korea	2022-01-01	G2a
		PP146384.1	South Korea	2022-01-01	G2a
		PP146385.1	South Korea	2022-01-01	G2a
		PP146386.1	South Korea	2022-03-01	G2a
		PP146387.1	South Korea	2022-03-01	G2a
		PP146388.1	South Korea	2022-03-01	G2a
		PP146389.1	South Korea	2022-04-01	G2a
		PP146390.1	South Korea	2022-04-01	G2a
		PP146391.1	South Korea	2022-04-01	G2a
		PP146392.1	South Korea	2022-01-01	G2a
		PP146393.1	South Korea	2022-02-01	G2a
		PP146394.1	South Korea	2022-03-01	G2a
		PP146395.1	South Korea	2022-04-01	G2a
		PP146396.1	South Korea	2022-01-01	G2a
		PP146397.1	South Korea	2022-03-01	G2a
		PP146398.1	South Korea	2022-05-01	G2a
		PP146399.1	South Korea	2022-02-01	G2a
		PP146400.1	South Korea	2022-01-01	G2a
		PP146401.1	South Korea	2022-01-01	G2a
		PP146402.1	South Korea	2022-01-01	G2a
		PP441968.1	South Korea	2023	G2a
		PP441969.1	South Korea	2023	G2a
		PP441970.1	South Korea	2024	G2a
		PP441971.1	South Korea	2024	G2a
		KP276244.1	Taiwan	2014-04-29	G2a
		KP276245.1	Taiwan	2014-04-29	G2a
		KP276246.1	Taiwan	2014-04-29	G2a
		KP276247.1	Taiwan	2014-05-12	G2a
		KP276248.1	Taiwan	2014-05-12	G2a
		KP276249.1	Taiwan	2014-05-12	G2a
		KP276250.1	Taiwan	2014-04-30	G2a
		KP276251.1	Taiwan	2014-04-30	G2a
		KP276252.1	Taiwan	2014-04-30	G2a
		MK673514.1	Taiwan	2018	G2a
		MK673515.1	Taiwan	2018	G2a
		MK673516.1	Taiwan	2017	G2a
		MK673517.1	Taiwan	2017	G2a
		MK673518.1	Taiwan	2016-07-07	G2a
		MK673519.1	Taiwan	2018	G2a
		MK673520.1	Taiwan	2018	G2a
		MK673521.1	Taiwan	2017	G2a
		MK673522.1	Taiwan	2018	G2a
		MK673523.1	Taiwan	2016-02-15	G2a
		MK673524.1	Taiwan	2017	G2a
		MK673525.1	Taiwan	2017	G2a
		MK673526.1	Taiwan	2017	G2a
		MK673527.1	Taiwan	2018	G2a
		MK673528.1	Taiwan	2018	G2a
		MK673529.1	Taiwan	2017	G2a
		MK673530.1	Taiwan	2017	G2a
		MK673531.1	Taiwan	2017	G2a
		MK673532.1	Taiwan	2018	G2a
		MK673533.1	Taiwan	2017	G2a
		MK673534.1	Taiwan	2018	G2a
		MK673535.1	Taiwan	2017	G2a
		MK673536.1	Taiwan	2018	G2a
		MK673537.1	Taiwan	2018	G2a
		MK673538.1	Taiwan	2018	G2a
		MK673542.1	Taiwan	2018	G2a
		MK673543.1	Taiwan	2016-04-26	G2a
		MK673544.1	Taiwan	2018	G2a
		OM681613.1	Taiwan	2020	G2a
		OM681614.1	Taiwan	2020	G2a
		OM863562.1	Taiwan	2020	G2a
		OM863563.1	Taiwan	2020	G2a
		OM863564.1	Taiwan	2020	G2a
		OM863565.1	Taiwan	2020	G2a
		KX981900.1	Thailand	2015-07-01	G2a
		KJ767195.1	USA	2014-02-01	G2a
		KJ767196.1	USA	2014-02-01	G2a
		KX834130.1	USA	2014	G2a
		KX834131.1	USA	2014	G2a
		KX708906.1	Viet Nam	2015-10-01	G2a
		KX708907.1	Viet Nam	2015-10-01	G2a
		KX982553.1	Viet Nam	2013	G2a
		KX982555.1	Viet Nam	2013	G2a
		KX982556.1	Viet Nam	2013	G2a
		KX982557.1	Viet Nam	2013	G2a
		KX982558.1	Viet Nam	2013	G2a
		KX982559.1	Viet Nam	2013	G2a
		KX982560.1	Viet Nam	2013	G2a
		KX982562.1	Viet Nam	2012	G2a
		KX982563.1	Viet Nam	2013	G2a
		KX982566.1	Viet Nam	2014	G2a
		KX982567.1	Viet Nam	2014	G2a
		KX982569.1	Viet Nam	2014	G2a
		KX982572.1	Viet Nam	2014	G2a
		KX982574.1	Viet Nam	2015	G2a
		KX982575.1	Viet Nam	2015	G2a
		KX982577.1	Viet Nam	2015	G2a
		MK435391.1	Viet Nam	2015	G2a
		OQ513993.1	Viet Nam	2021-01-01	G2a
		AB857233.1	China	2012	G2b
		AB857234.1	China	2013	G2b
		JN980698.1	China	2011-02-10	G2b
		JQ638918.1	China	2011	G2b
		JX018179.1	China	2012	G2b
		JX145339.1	China	2011-02-01	G2b
		JX242454.1	China	2011-08-01	G2b
		JX242455.1	China	2011-10-01	G2b
		JX242456.1	China	2011-11-01	G2b
		JX242457.1	China	2011-12-01	G2b
		JX242458.1	China	2011-10-01	G2b
		JX242460.1	China	2011-12-01	G2b
		JX242463.1	China	2011-12-01	G2b
		KC787536.1	China	2013	G2b
		KF601197.1	China	2013-04-18	G2b
		KF601199.1	China	2013-04-18	G2b
		KM225246.1	China	2012-08-21	G2b
		KM225247.1	China	2012-08-21	G2b
		KM225248.1	China	2012-08-21	G2b
		KM225249.1	China	2012-08-21	G2b
		KM225250.1	China	2012-08-21	G2b
		KM225251.1	China	2012-08-21	G2b
		KM225252.1	China	2012-08-21	G2b
		KP399616.1	China	2013-03-01	G2b
		KP399619.1	China	2013-12-01	G2b
		KP399624.1	China	2013-12-01	G2b
		KP399628.1	China	2013-05-01	G2b
		KP870115.1	China	2012-10-01	G2b
		KP870119.1	China	2012-12-01	G2b
		KP870129.1	China	2013-12-01	G2b
		KP870130.1	China	2013-01-01	G2b
		KP870139.1	China	2014-12-01	G2b
		KT388421.1	China	2013-12-18	G2b
		KT989357.1	China	2015	G2b
		KU985230.1	China	2011-02-10	G2b
		KY775042.1	China	2016-03-01	G2b
		MF152596.1	China	2017	G2b
		MF152602.1	China	2016	G2b
		MG198632.1	China	2016-02-01	G2b
		MG198670.1	China	2016	G2b
		MG334007.1	China	2016-12-01	G2b
		MG334010.1	China	2017	G2b
		MH593147.1	China	2018	G2b
		MH991837.1	China	2017	G2b
		MH991867.1	China	2018	G2b
		MK532998.1	China	2017	G2b
		MK532999.1	China	2017	G2b
		MK533000.1	China	2017	G2b
		MK533001.1	China	2017	G2b
		MN213154.1	China	2019	G2b
		MN412567.1	China	2017	G2b
		MN412570.1	China	2017	G2b
		MN412571.1	China	2017	G2b
		MN508818.1	China	2012-03-17	G2b
		MN617861.1	China	2018	G2b
		MW145530.1	China	2020	G2b
		MW145532.1	China	2020	G2b
		MW915424.1	China	2017	G2b
		MW915425.1	China	2017	G2b
		MW915426.1	China	2017	G2b
		MW915427.1	China	2017	G2b
		MZ161001.1	China	2020	G2b
		MZ161006.1	China	2020	G2b
		MZ161014.1	China	2020	G2b
		MZ161018.1	China	2020	G2b
		MZ161019.1	China	2020	G2b
		MZ161022.1	China	2020	G2b
		MZ161023.1	China	2020	G2b
		MZ161024.1	China	2020	G2b
		MZ161025.1	China	2020	G2b
		MZ161029.1	China	2020	G2b
		MZ161030.1	China	2020	G2b
		MZ161032.1	China	2020	G2b
		MZ161033.1	China	2020	G2b
		MZ161034.1	China	2020	G2b
		MZ161035.1	China	2020	G2b
		MZ161036.1	China	2020	G2b
		MZ161037.1	China	2020	G2b
		MZ161041.1	China	2020	G2b
		MZ161046.1	China	2020	G2b
		MZ161059.1	China	2020	G2b
		MZ161078.1	China	2020	G2b
		ON248872.1	China	2021	G2b
		ON417001.1	China	2019-01-01	G2b
		OP019333.1	China	2021-08-14	G2b
		OP171883.1	China	2016-05-01	G2b
		OP171884.1	China	2017-04-01	G2b
		OP171887.1	China	2016-05-01	G2b
		OP171888.1	China	2017-07-01	G2b
		OP171891.1	China	2016-12-01	G2b
		OP171892.1	China	2017-07-01	G2b
		OP374021.1	China	2022-06-01	G2b
		OQ122098.1	China	2022-04-07	G2b
		OQ122103.1	China	2021	G2b
		OQ122105.1	China	2021	G2b
		OQ122111.1	China	2022-03-14	G2b
		OQ349221.1	China	2021	G2b
		OR001817.1	China	2022-07-31	G2b
		OR576821.1	China	2022-06-01	G2b
		OR992088.1	China	2017-10-01	G2b
		PP395577.1	China	2021-01-16	G2b
		PP580808.1	China	2022	G2b
		PP580811.1	China	2022	G2b
		PP580813.1	China	2020	G2b
		PP723328.1	China	2022-11-01	G2b
		PP901935.1	China	2023-01-01	G2b
		KY619768.1	Japan	2013	G2b
		LC496368.1	Thailand	2016-09-15	G2b
		PP176560.1	Thailand	2020-08-01	G2b
		PP176561.1	Thailand	2020-09-01	G2b
		PP176562.1	Thailand	2020-09-01	G2b
		PP176563.1	Thailand	2020-09-01	G2b
		PP176564.1	Thailand	2020-09-01	G2b
		PP176565.1	Thailand	2020-09-01	G2b
		PP176566.1	Thailand	2020-10-01	G2b
		PP176567.1	Thailand	2020-10-01	G2b
		PP176568.1	Thailand	2020-10-01	G2b
		PP176569.1	Thailand	2020-10-01	G2b
		PP176570.1	Thailand	2020-10-01	G2b
		PP176571.1	Thailand	2020-10-01	G2b
		PP176572.1	Thailand	2020-10-01	G2b
		PP176573.1	Thailand	2020-10-01	G2b
		PP176574.1	Thailand	2020-10-01	G2b
		PP176575.1	Thailand	2020-10-01	G2b
		PP176576.1	Thailand	2020-10-01	G2b
		PP176577.1	Thailand	2020-10-01	G2b
		PP176578.1	Thailand	2020-10-01	G2b
		PP176579.1	Thailand	2020-10-01	G2b
		PP176580.1	Thailand	2020-10-01	G2b
		PP176581.1	Thailand	2020-10-01	G2b
		PP176582.1	Thailand	2020-10-01	G2b
		PP176583.1	Thailand	2020-10-01	G2b
		PP176584.1	Thailand	2020-10-01	G2b
		PP176585.1	Thailand	2020-10-01	G2b
		PP176586.1	Thailand	2020-10-01	G2b
		PP176587.1	Thailand	2020-10-01	G2b
		PP176588.1	Thailand	2020-10-01	G2b
		PP176589.1	Thailand	2020-10-01	G2b
		PP176590.1	Thailand	2020-10-01	G2b
		PP176591.1	Thailand	2020-10-01	G2b
		PP176592.1	Thailand	2020-10-01	G2b
		KP455313.1	Viet Nam	2013-12-01	G2b
		KP455314.1	Viet Nam	2013-12-01	G2b
		KR941552.1	Viet Nam	2014-05-01	G2b
		KR941553.1	Viet Nam	2014-05-01	G2b
		KR941554.1	Viet Nam	2014-05-01	G2b
		KR941556.1	Viet Nam	2013-04-01	G2b
		KX708894.1	Viet Nam	2016-01-01	G2b
		KX708895.1	Viet Nam	2015-10-01	G2b
		KX708896.1	Viet Nam	2015-09-01	G2b
		KX708897.1	Viet Nam	2015-12-01	G2b
		KX708898.1	Viet Nam	2015-12-01	G2b
		KX708899.1	Viet Nam	2015-09-01	G2b
		KX708900.1	Viet Nam	2015-09-01	G2b
		KX708901.1	Viet Nam	2015-01-01	G2b
		KX708902.1	Viet Nam	2015-01-01	G2b
		KX708903.1	Viet Nam	2015-08-01	G2b
		KX708904.1	Viet Nam	2015-10-01	G2b
		KX708905.1	Viet Nam	2015-10-01	G2b
		KX982554.1	Viet Nam	2013	G2b
		KX982568.1	Viet Nam	2014	G2b
		KX982571.1	Viet Nam	2014	G2b
		KX982573.1	Viet Nam	2015	G2b
		KX982576.1	Viet Nam	2015	G2b
		MG373530.1	Viet Nam	2016-11-01	G2b
		MG373531.1	Viet Nam	2015-02-01	G2b
		MG373532.1	Viet Nam	2017	G2b
		MG373533.1	Viet Nam	2016-11-01	G2b
		MG373534.1	Viet Nam	2015-05-01	G2b
		MK435378.1	Viet Nam	2016	G2b
		MK435379.1	Viet Nam	2016	G2b
		MK435381.1	Viet Nam	2016	G2b
		MK435383.1	Viet Nam	2016	G2b
		MK435384.1	Viet Nam	2016	G2b
		MK435386.1	Viet Nam	2015	G2b
		MK435387.1	Viet Nam	2016	G2b
		MK435388.1	Viet Nam	2016	G2b
		MK435389.1	Viet Nam	2016	G2b
		MK435390.1	Viet Nam	2016	G2b
		OP723422.1	Viet Nam	2016-11-26	G2b
		OP723423.1	Viet Nam	2017-01-18	G2b
		OP723425.1	Viet Nam	2016-11-12	G2b
		JN381492.1	China	2011	G2c
		JN825706.1	China	2011	G2c
		JN825707.1	China	2011	G2c
		JN825708.1	China	2011	G2c
		JN825709.1	China	2011	G2c
		JN825710.1	China	2011	G2c
		JN825711.1	China	2011	G2c
		JQ239429.1	China	2011	G2c
		JQ239436.1	China	2011	G2c
		JQ517274.1	China	2011-06-18	G2c
		JQ627653.1	China	2011	G2c
		JQ627654.1	China	2011	G2c
		JQ638915.1	China	2011	G2c
		JQ638922.1	China	2011	G2c
		JX018182.1	China	2012	G2c
		JX018183.1	China	2012	G2c
		JX242461.1	China	2011-12-01	G2c
		JX258672.1	China	2012	G2c
		JX501317.1	China	2012	G2c
		JX501319.1	China	2011	G2c
		JX501320.1	China	2011	G2c
		KC242897.1	China	2011	G2c
		KC242901.1	China	2012-03-01	G2c
		KC242903.1	China	2012-05-01	G2c
		KC242905.1	China	2012-08-01	G2c
		KC242906.1	China	2012-08-01	G2c
		KC242909.1	China	2012-09-01	G2c
		KC242910.1	China	2012-09-01	G2c
		KF294256.1	China	2012-08-29	G2c
		KF453511.1	China	2012-03-08	G2c
		KF453516.1	China	2011-06-18	G2c
		KF577730.1	China	2013-02-14	G2c
		KF577732.1	China	2013-02-14	G2c
		KF601195.1	China	2013-04-18	G2c
		KF601198.1	China	2013-04-18	G2c
		KF738263.1	China	2012-12-29	G2c
		KF738264.1	China	2012-10-30	G2c
		KJ646587.1	China	2013	G2c
		KM406180.1	China	2014	G2c
		KM406182.1	China	2014	G2c
		KM406183.1	China	2014	G2c
		KP399601.1	China	2014-09-01	G2c
		KP399607.1	China	2014-05-01	G2c
		KP399610.1	China	2013-06-01	G2c
		KP399621.1	China	2013-11-01	G2c
		KP399623.1	China	2013-09-01	G2c
		KP399631.1	China	2011-12-01	G2c
		KP698755.2	China	2012	G2c
		KP698756.2	China	2012	G2c
		KP698757.1	China	2012	G2c
		KP698762.2	China	2013	G2c
		KP698767.1	China	2014	G2c
		KP870114.1	China	2012-07-01	G2c
		KP870133.1	China	2014-06-01	G2c
		KP870141.1	China	2013-01-01	G2c
		KR296667.1	China	2015-01-01	G2c
		KR296668.1	China	2015-01-01	G2c
		KR296670.1	China	2015-01-01	G2c
		KR296683.1	China	2015-01-01	G2c
		KR732651.1	China	2014	G2c
		KR732652.1	China	2014	G2c
		KT388410.1	China	2015-01-08	G2c
		KT388413.1	China	2015-03-10	G2c
		KT388419.1	China	2013-01-15	G2c
		KT428879.1	China	2014-05-01	G2c
		KT989354.1	China	2015	G2c
		KT989356.1	China	2015	G2c
		KT989360.1	China	2015	G2c
		KT989362.1	China	2015	G2c
		KT989363.1	China	2015	G2c
		KU133236.1	China	2014-04-01	G2c
		KU133238.1	China	2014-04-04	G2c
		KU133239.1	China	2012-03-17	G2c
		KU133247.1	China	2014-03-09	G2c
		KU133248.1	China	2014-03-09	G2c
		KU133250.1	China	2013-12-26	G2c
		KU133251.1	China	2014-11-12	G2c
		KU133254.1	China	2014-04-04	G2c
		KU133255.1	China	2014-04-04	G2c
		KU133259.1	China	2014-04-04	G2c
		KU133266.1	China	2012-12-11	G2c
		KU133269.1	China	2015-04-20	G2c
		KU237217.1	China	2015-02-01	G2c
		KU237219.1	China	2015-02-01	G2c
		KU237220.1	China	2015-02-01	G2c
		KU237222.1	China	2014-10-01	G2c
		KU237223.1	China	2015-03-01	G2c
		KU237224.1	China	2015-04-01	G2c
		KU237225.1	China	2014-09-01	G2c
		KU237226.1	China	2014-09-01	G2c
		KU237227.1	China	2014-09-01	G2c
		KU237229.1	China	2014-12-01	G2c
		KU237230.1	China	2014-12-01	G2c
		KU237231.1	China	2015-04-01	G2c
		KU237233.1	China	2015-05-01	G2c
		KU556276.1	China	2015	G2c
		KU556277.1	China	2015	G2c
		KU556278.1	China	2015	G2c
		KU556279.1	China	2015	G2c
		KU556280.1	China	2015	G2c
		KU556281.1	China	2015	G2c
		KU556286.1	China	2015	G2c
		KU556287.1	China	2015	G2c
		KU975405.1	China	2014-12-23	G2c
		KU975420.1	China	2014	G2c
		KU975422.1	China	2015-03-12	G2c
		KX073608.1	China	2013-12-01	G2c
		KX073609.1	China	2014-12-01	G2c
		KY496313.1	China	2015-07-15	G2c
		KY496314.1	China	2015-10-20	G2c
		KY496315.1	China	2016-01-20	G2c
		KY496320.1	China	2015-07-08	G2c
		KY775035.1	China	2016-10-01	G2c
		KY775036.1	China	2016-10-01	G2c
		KY775038.1	China	2016-03-01	G2c
		KY775040.1	China	2016-02-01	G2c
		KY775041.1	China	2016-02-01	G2c
		KY775045.1	China	2016-02-01	G2c
		KY775046.1	China	2016-02-01	G2c
		KY775047.1	China	2016-08-01	G2c
		KY775048.1	China	2016-08-01	G2c
		KY775050.1	China	2016-08-01	G2c
		MF038008.1	China	2016-05-04	G2c
		MF038009.1	China	2016-05-04	G2c
		MF038010.1	China	2016-05-04	G2c
		MF038011.1	China	2016-05-04	G2c
		MF038012.1	China	2016-05-04	G2c
		MF038013.1	China	2016-07-07	G2c
		MF152597.1	China	2016	G2c
		MF152599.1	China	2016	G2c
		MF152603.1	China	2017	G2c
		MF152604.1	China	2017	G2c
		MG020538.1	China	2016-09-13	G2c
		MG020539.1	China	2016-11-19	G2c
		MG020540.1	China	2016-11-17	G2c
		MG020541.1	China	2016-12-22	G2c
		MG020542.1	China	2016-11-17	G2c
		MG020543.1	China	2016-11-17	G2c
		MG020545.1	China	2016-04-11	G2c
		MG020546.1	China	2016-04-11	G2c
		MG020547.1	China	2016-03-04	G2c
		MG020548.1	China	2016-02-17	G2c
		MG020549.1	China	2016-02-17	G2c
		MG020550.1	China	2016-02-17	G2c
		MG020551.1	China	2016-03-18	G2c
		MG020552.1	China	2016-03-21	G2c
		MG020553.1	China	2016-12-07	G2c
		MG132637.1	China	2017	G2c
		MG132638.1	China	2017	G2c
		MG132639.1	China	2017	G2c
		MG198637.1	China	2016-01-01	G2c
		MG198644.1	China	2015-05-01	G2c
		MG198646.1	China	2016-02-01	G2c
		MG198650.1	China	2014-12-01	G2c
		MG198652.1	China	2015-06-01	G2c
		MG198653.1	China	2016-03-01	G2c
		MG198654.1	China	2015-01-01	G2c
		MG198656.1	China	2015-06-01	G2c
		MG198657.1	China	2015-07-01	G2c
		MG198658.1	China	2015-08-01	G2c
		MG198661.1	China	2015	G2c
		MG198662.1	China	2015-05-01	G2c
		MG198663.1	China	2016-03-01	G2c
		MG198666.1	China	2015-05-01	G2c
		MG198667.1	China	2015-11-01	G2c
		MG334002.1	China	2016-03-01	G2c
		MG334003.1	China	2016-03-01	G2c
		MG334004.1	China	2016-04-01	G2c
		MG334008.1	China	2017	G2c
		MG334009.1	China	2017	G2c
		MG706118.1	China	2017	G2c
		MH003891.1	China	2017	G2c
		MH053412.1	China	2017	G2c
		MH053413.1	China	2018	G2c
		MH053418.1	China	2017	G2c
		MH053419.1	China	2017	G2c
		MH053420.1	China	2018	G2c
		MH593139.1	China	2018	G2c
		MH593140.1	China	2018	G2c
		MH593142.1	China	2018	G2c
		MH593143.1	China	2018	G2c
		MH593144.1	China	2018	G2c
		MH593145.1	China	2018	G2c
		MH593146.1	China	2018	G2c
		MH593149.1	China	2018	G2c
		MH593150.1	China	2018	G2c
		MH593151.1	China	2018	G2c
		MH593153.1	China	2018	G2c
		MH593893.1	China	2018	G2c
		MH593895.1	China	2018	G2c
		MH678638.1	China	2018	G2c
		MH816969.1	China	2018	G2c
		MH991826.1	China	2016-12-30	G2c
		MH991827.1	China	2017	G2c
		MH991828.1	China	2017	G2c
		MH991829.1	China	2017	G2c
		MH991830.1	China	2017	G2c
		MH991831.1	China	2017	G2c
		MH991832.1	China	2017	G2c
		MH991833.1	China	2017	G2c
		MH991834.1	China	2017	G2c
		MH991835.1	China	2017	G2c
		MH991836.1	China	2017	G2c
		MH991844.1	China	2017	G2c
		MH991845.1	China	2018	G2c
		MH991846.1	China	2018	G2c
		MH991847.1	China	2017	G2c
		MH991848.1	China	2017	G2c
		MH991849.1	China	2017	G2c
		MH991850.1	China	2018	G2c
		MH991851.1	China	2018	G2c
		MH991852.1	China	2018	G2c
		MH991853.1	China	2018	G2c
		MH991854.1	China	2018	G2c
		MH991856.1	China	2018	G2c
		MH991857.1	China	2018	G2c
		MH991858.1	China	2018	G2c
		MH991859.1	China	2018	G2c
		MH991860.1	China	2018	G2c
		MH991861.1	China	2018	G2c
		MH991862.1	China	2018	G2c
		MH991863.1	China	2018	G2c
		MH991866.1	China	2018	G2c
		MH991868.1	China	2018	G2c
		MK111633.1	China	2016-10-01	G2c
		MK532982.1	China	2016-12-30	G2c
		MK532986.1	China	2017	G2c
		MK532987.1	China	2017	G2c
		MK532988.1	China	2017	G2c
		MK532989.1	China	2017	G2c
		MK532990.1	China	2017	G2c
		MK532991.1	China	2017	G2c
		MK532992.1	China	2017	G2c
		MK532993.1	China	2017	G2c
		MK532994.1	China	2017	G2c
		MK532995.1	China	2017	G2c
		MK532996.1	China	2017	G2c
		MK532997.1	China	2017	G2c
		MK533003.1	China	2017	G2c
		MK533005.1	China	2017	G2c
		MK533006.1	China	2018	G2c
		MK533007.1	China	2018	G2c
		MK533008.1	China	2017	G2c
		MK533009.1	China	2018	G2c
		MK533010.1	China	2018	G2c
		MK539948.2	China	2016	G2c
		MK592416.1	China	2018	G2c
		MK598819.1	China	2018	G2c
		MK598820.1	China	2018	G2c
		MK598821.1	China	2018	G2c
		MK628688.1	China	2018	G2c
		MK656505.1	China	2018	G2c
		MK656506.1	China	2018	G2c
		MK656507.1	China	2018	G2c
		MK685665.1	China	2019	G2c
		MK726310.1	China	2017	G2c
		MK820037.1	China	2019	G2c
		MK820038.1	China	2019	G2c
		MK820039.1	China	2019	G2c
		MK820040.1	China	2019	G2c
		MK820041.1	China	2019	G2c
		MN161584.1	China	2019	G2c
		MN412557.1	China	2018	G2c
		MN412572.1	China	2017	G2c
		MN412574.1	China	2018	G2c
		MN612069.1	China	2019	G2c
		MN612070.1	China	2018	G2c
		MN612071.1	China	2018	G2c
		MN612072.1	China	2019	G2c
		MN612073.1	China	2018	G2c
		MN612074.1	China	2019	G2c
		MN612075.1	China	2018	G2c
		MN612076.1	China	2019	G2c
		MN612077.1	China	2018	G2c
		MN617858.1	China	2018	G2c
		MN617859.1	China	2018	G2c
		MN617860.1	China	2018	G2c
		MN617862.1	China	2018	G2c
		MN617863.1	China	2018	G2c
		MN617864.1	China	2018	G2c
		MN617865.1	China	2018	G2c
		MN617866.1	China	2018	G2c
		MN617867.1	China	2018	G2c
		MN721360.1	China	2015-09-23	G2c
		MN721366.1	China	2017	G2c
		MN721371.1	China	2016-02-22	G2c
		MN721372.1	China	2015-05-01	G2c
		MN721373.1	China	2017	G2c
		MN893406.1	China	2016-11-01	G2c
		MN893407.1	China	2017	G2c
		MN893411.1	China	2016-09-01	G2c
		MN893412.1	China	2017	G2c
		MN893413.1	China	2017	G2c
		MN893416.1	China	2016-09-01	G2c
		MN893418.1	China	2017	G2c
		MN893419.1	China	2017	G2c
		MN893420.1	China	2017	G2c
		MN893421.1	China	2018	G2c
		MN893422.1	China	2017	G2c
		MN893423.1	China	2018	G2c
		MN893425.1	China	2017	G2c
		MT031819.1	China	2018	G2c
		MT031820.1	China	2018	G2c
		MT090137.1	China	2019	G2c
		MT090140.1	China	2019	G2c
		MT294128.1	China	2018	G2c
		MT294129.1	China	2018	G2c
		MT294131.1	China	2018	G2c
		MT294132.1	China	2018	G2c
		MT294133.1	China	2018	G2c
		MT294134.1	China	2018	G2c
		MT294135.1	China	2018	G2c
		MT683905.1	China	2019	G2c
		MT683906.1	China	2019	G2c
		MT683907.1	China	2019	G2c
		MT683908.1	China	2019	G2c
		MW145533.1	China	2020	G2c
		MW145534.1	China	2020	G2c
		MW145535.1	China	2020	G2c
		MW398867.1	China	2020	G2c
		MW452940.1	China	2020	G2c
		MW478760.1	China	2018	G2c
		MW478761.1	China	2018	G2c
		MW478762.1	China	2018	G2c
		MW478763.1	China	2018	G2c
		MW478764.1	China	2018	G2c
		MW478765.1	China	2018	G2c
		MW478766.1	China	2018	G2c
		MW478767.1	China	2018	G2c
		MW478768.1	China	2018	G2c
		MW478769.1	China	2018	G2c
		MW478770.1	China	2018	G2c
		MW478771.1	China	2018	G2c
		MW478772.1	China	2018	G2c
		MW826593.1	China	2017	G2c
		MW826594.1	China	2017	G2c
		MW826595.1	China	2017	G2c
		MW826596.1	China	2017	G2c
		MW826597.1	China	2017	G2c
		MW826598.1	China	2017	G2c
		MW826599.1	China	2017	G2c
		MW915418.1	China	2017	G2c
		MW915419.1	China	2017	G2c
		MW915420.1	China	2017	G2c
		MW915433.1	China	2017	G2c
		MW915434.1	China	2017	G2c
		MW915435.1	China	2017	G2c
		MW915436.1	China	2017	G2c
		MW915437.1	China	2017	G2c
		MZ161002.1	China	2020	G2c
		MZ161003.1	China	2020	G2c
		MZ161004.1	China	2020	G2c
		MZ161005.1	China	2020	G2c
		MZ161007.1	China	2020	G2c
		MZ161008.1	China	2020	G2c
		MZ161009.1	China	2020	G2c
		MZ161010.1	China	2020	G2c
		MZ161011.1	China	2020	G2c
		MZ161012.1	China	2020	G2c
		MZ161013.1	China	2020	G2c
		MZ161015.1	China	2020	G2c
		MZ161016.1	China	2020	G2c
		MZ161017.1	China	2020	G2c
		MZ161020.1	China	2020	G2c
		MZ161021.1	China	2020	G2c
		MZ161026.1	China	2020	G2c
		MZ161027.1	China	2020	G2c
		MZ161028.1	China	2020	G2c
		MZ161031.1	China	2020	G2c
		MZ161038.1	China	2020	G2c
		MZ161039.1	China	2020	G2c
		MZ161040.1	China	2020	G2c
		MZ161042.1	China	2020	G2c
		MZ161043.1	China	2020	G2c
		MZ161045.1	China	2020	G2c
		MZ161047.1	China	2020	G2c
		MZ161048.1	China	2020	G2c
		MZ161049.1	China	2020	G2c
		MZ161050.1	China	2020	G2c
		MZ161051.1	China	2020	G2c
		MZ161052.1	China	2020	G2c
		MZ161053.1	China	2020	G2c
		MZ161054.1	China	2020	G2c
		MZ161055.1	China	2020	G2c
		MZ161056.1	China	2020	G2c
		MZ161057.1	China	2020	G2c
		MZ161058.1	China	2020	G2c
		MZ161060.1	China	2020	G2c
		MZ161061.1	China	2020	G2c
		MZ161062.1	China	2020	G2c
		MZ161063.1	China	2020	G2c
		MZ161064.1	China	2020	G2c
		MZ161065.1	China	2020	G2c
		MZ161066.1	China	2020	G2c
		MZ161068.1	China	2021	G2c
		MZ161070.1	China	2021	G2c
		MZ161071.1	China	2021	G2c
		MZ161072.1	China	2021	G2c
		MZ161073.1	China	2021	G2c
		MZ161075.1	China	2021	G2c
		MZ161077.1	China	2020	G2c
		MZ161079.1	China	2020	G2c
		MZ161080.1	China	2020	G2c
		MZ161082.1	China	2020	G2c
		MZ161083.1	China	2020	G2c
		MZ161084.1	China	2020	G2c
		MZ161085.1	China	2020	G2c
		MZ161086.1	China	2020	G2c
		MZ161087.1	China	2020	G2c
		MZ161088.1	China	2020	G2c
		MZ161089.1	China	2020	G2c
		MZ570133.1	China	2020	G2c
		MZ570134.1	China	2020	G2c
		MZ570135.1	China	2020	G2c
		MZ570136.1	China	2020	G2c
		MZ570137.1	China	2020	G2c
		MZ570138.1	China	2020	G2c
		MZ570139.1	China	2020	G2c
		MZ570140.1	China	2020	G2c
		MZ570141.1	China	2020	G2c
		MZ570142.1	China	2020	G2c
		MZ570143.1	China	2020	G2c
		MZ570144.1	China	2020	G2c
		MZ570145.1	China	2020	G2c
		MZ570146.1	China	2020	G2c
		MZ570147.1	China	2020	G2c
		MZ570148.1	China	2020	G2c
		MZ570149.1	China	2020	G2c
		MZ669834.1	China	2018	G2c
		MZ669835.1	China	2018	G2c
		MZ669836.1	China	2018	G2c
		MZ669837.1	China	2018	G2c
		MZ669838.1	China	2018	G2c
		MZ669839.1	China	2018	G2c
		MZ669840.1	China	2018	G2c
		MZ669841.1	China	2018	G2c
		MZ669842.1	China	2018	G2c
		MZ669843.1	China	2018	G2c
		MZ669844.1	China	2018	G2c
		MZ669845.1	China	2018	G2c
		MZ740469.1	China	2021	G2c
		MZ740470.1	China	2021	G2c
		MZ740471.1	China	2021	G2c
		MZ740472.1	China	2021	G2c
		OK642747.1	China	2019	G2c
		OL657165.1	China	2020	G2c
		OL841533.1	China	2020	G2c
		OL841534.1	China	2020	G2c
		OL841535.1	China	2021	G2c
		OL841536.1	China	2021	G2c
		OL841537.1	China	2021	G2c
		OL841538.1	China	2021	G2c
		OL855980.1	China	2018	G2c
		OL855981.1	China	2018	G2c
		OL855982.1	China	2018	G2c
		OL855983.1	China	2018	G2c
		OL855984.1	China	2018	G2c
		OL855985.1	China	2018	G2c
		OL855986.1	China	2018	G2c
		OL855987.1	China	2018	G2c
		OL870433.1	China	2021	G2c
		OL870434.1	China	2021	G2c
		OL870435.1	China	2021	G2c
		OL870436.1	China	2021	G2c
		OL907256.1	China	2020	G2c
		OL907257.1	China	2019	G2c
		OL907258.1	China	2019	G2c
		OL944723.1	China	2021	G2c
		OM201218.1	China	2018	G2c
		OM201219.1	China	2018	G2c
		OM201220.1	China	2018	G2c
		OM201221.1	China	2018	G2c
		OM863585.1	China	2020	G2c
		OM948923.1	China	2021	G2c
		OM948924.1	China	2021	G2c
		OM948926.1	China	2021	G2c
		OM948927.1	China	2021	G2c
		OM974564.1	China	2020-06-01	G2c
		OM974565.1	China	2020-06-01	G2c
		OM974566.1	China	2020-06-01	G2c
		OM974567.1	China	2020-01-01	G2c
		OM974568.1	China	2021	G2c
		OM974569.1	China	2021	G2c
		OM974570.1	China	2019-11-01	G2c
		OM974571.1	China	2021	G2c
		OM974572.1	China	2021	G2c
		OM974573.1	China	2021	G2c
		OM974574.1	China	2021	G2c
		OM974575.1	China	2021	G2c
		OM974576.1	China	2021	G2c
		OM974577.1	China	2021	G2c
		OM974578.1	China	2021	G2c
		OM974579.1	China	2021	G2c
		OM974580.1	China	2021	G2c
		ON058990.1	China	2021	G2c
		ON058991.1	China	2021	G2c
		ON058992.1	China	2021	G2c
		ON168803.1	China	2020-03-12	G2c
		ON248873.1	China	2021	G2c
		ON248875.1	China	2021	G2c
		ON248876.1	China	2021	G2c
		ON248877.1	China	2021	G2c
		ON248878.1	China	2022-01-01	G2c
		ON248879.1	China	2022-02-01	G2c
		ON248882.1	China	2022-03-01	G2c
		ON417000.1	China	2019-01-01	G2c
		ON417002.1	China	2019-01-01	G2c
		ON417004.1	China	2019-01-01	G2c
		ON988085.1	China	2020-12-12	G2c
		ON988086.1	China	2020-11-20	G2c
		ON988087.1	China	2019-12-18	G2c
		ON988088.1	China	2021-01-10	G2c
		ON988089.1	China	2020-12-07	G2c
		ON988090.1	China	2019-01-26	G2c
		ON988091.1	China	2021-01-21	G2c
		ON988092.1	China	2019-11-20	G2c
		ON988093.1	China	2021-03-02	G2c
		ON988094.1	China	2020-11-24	G2c
		ON988095.1	China	2020-11-05	G2c
		ON988096.1	China	2021-03-02	G2c
		OP019335.1	China	2022-03-23	G2c
		OP019336.1	China	2021	G2c
		OP019338.1	China	2021	G2c
		OP019340.1	China	2021	G2c
		OP019341.1	China	2021	G2c
		OP019350.1	China	2022-01-22	G2c
		OP019351.1	China	2022-01-04	G2c
		OP019352.1	China	2021-12-15	G2c
		OP171886.1	China	2019-01-01	G2c
		OP171889.1	China	2018-08-01	G2c
		OP171890.1	China	2019-10-01	G2c
		OP171893.1	China	2021-08-01	G2c
		OP171894.1	China	2022-05-01	G2c
		OP171895.1	China	2021-10-01	G2c
		OP171896.1	China	2022-05-01	G2c
		OP171897.1	China	2021-10-01	G2c
		OP235511.1	China	2022-07-01	G2c
		OP374016.1	China	2022-05-01	G2c
		OP374017.1	China	2022-05-01	G2c
		OP374023.1	China	2022-07-01	G2c
		OP433730.1	China	2021-11-11	G2c
		OP433731.1	China	2021-08-05	G2c
		OP433732.1	China	2021-03-21	G2c
		OP433733.1	China	2021-04-12	G2c
		OP433734.1	China	2021-04-20	G2c
		OP433735.1	China	2021-06-04	G2c
		OP433737.1	China	2021-11-18	G2c
		OP433738.1	China	2021-11-24	G2c
		OP433739.1	China	2021-11-02	G2c
		OP433740.1	China	2021-10-10	G2c
		OP433741.1	China	2021-10-17	G2c
		OP433742.1	China	2021-10-25	G2c
		OP433743.1	China	2021-12-12	G2c
		OP433744.1	China	2021-12-21	G2c
		OP433745.1	China	2021-12-27	G2c
		OP852657.1	China	2022-09-01	G2c
		OP852658.1	China	2022-09-01	G2c
		OP852659.1	China	2022-09-01	G2c
		OQ122084.1	China	2021-01-12	G2c
		OQ122085.1	China	2022-09-17	G2c
		OQ122086.1	China	2022-06-14	G2c
		OQ122087.1	China	2022-04-06	G2c
		OQ122088.1	China	2022-06-24	G2c
		OQ122089.1	China	2022-06-14	G2c
		OQ122090.1	China	2022-06-07	G2c
		OQ122091.1	China	2022-06-06	G2c
		OQ122093.1	China	2022-05-31	G2c
		OQ122094.1	China	2022-05-29	G2c
		OQ122095.1	China	2022-05-26	G2c
		OQ122096.1	China	2022-05-03	G2c
		OQ122097.1	China	2022-05-02	G2c
		OQ122099.1	China	2022-03-23	G2c
		OQ122101.1	China	2021	G2c
		OQ122104.1	China	2021	G2c
		OQ122107.1	China	2022-06-14	G2c
		OQ122108.1	China	2022-03-16	G2c
		OQ122109.1	China	2022-03-16	G2c
		OQ122110.1	China	2022-03-16	G2c
		OQ122112.1	China	2022-03-07	G2c
		OQ122113.1	China	2021	G2c
		OQ122114.1	China	2021	G2c
		OQ122115.1	China	2021	G2c
		OQ122116.1	China	2021	G2c
		OQ122117.1	China	2021	G2c
		OQ288925.1	China	2023-01-01	G2c
		OQ349208.1	China	2020	G2c
		OQ349209.1	China	2020	G2c
		OQ349214.1	China	2020	G2c
		OQ349216.1	China	2020	G2c
		OQ349218.1	China	2021	G2c
		OQ349219.1	China	2021	G2c
		OQ349220.1	China	2021	G2c
		OQ349222.1	China	2021	G2c
		OQ349223.1	China	2021	G2c
		OQ349226.1	China	2021	G2c
		OQ504178.1	China	2022-06-22	G2c
		OQ504179.1	China	2022-06-22	G2c
		OQ504180.1	China	2022-07-10	G2c
		OQ504181.1	China	2022-07-10	G2c
		OQ504182.1	China	2022-07-10	G2c
		OQ504183.1	China	2022-08-15	G2c
		OQ504184.1	China	2022-08-15	G2c
		OQ504185.1	China	2022-08-15	G2c
		OQ657291.1	China	2021	G2c
		OQ657292.1	China	2021	G2c
		OQ657293.1	China	2021	G2c
		OQ657294.1	China	2021	G2c
		OQ657295.1	China	2021	G2c
		OQ657296.1	China	2021	G2c
		OQ718863.1	China	2023-01-15	G2c
		OQ718883.1	China	2021	G2c
		OQ718884.1	China	2021	G2c
		OQ718885.1	China	2021	G2c
		OQ718886.1	China	2021	G2c
		OQ718887.1	China	2021	G2c
		OQ718888.1	China	2021	G2c
		OQ718889.1	China	2021	G2c
		OQ718890.1	China	2021	G2c
		OQ718891.1	China	2021	G2c
		OQ718892.1	China	2021	G2c
		OQ718893.1	China	2022-06-12	G2c
		OQ718894.1	China	2022-07-05	G2c
		OQ718895.1	China	2022-07-05	G2c
		OQ718896.1	China	2022-07-05	G2c
		OQ718897.1	China	2022-08-16	G2c
		OQ718898.1	China	2022-08-16	G2c
		OQ718899.1	China	2022-08-16	G2c
		OQ718900.1	China	2022-10-25	G2c
		OQ718901.1	China	2022-12-09	G2c
		OQ718902.1	China	2022-12-22	G2c
		OQ718903.1	China	2022-12-22	G2c
		OQ718904.1	China	2023-01-07	G2c
		OQ718905.1	China	2023-01-07	G2c
		OQ718906.1	China	2023-01-07	G2c
		OQ718907.1	China	2023-01-17	G2c
		OQ718908.1	China	2023-02-18	G2c
		OQ718910.1	China	2023-03-15	G2c
		OQ718911.1	China	2023-03-26	G2c
		OR001815.1	China	2021-04-07	G2c
		OR001816.1	China	2021-04-07	G2c
		OR001818.1	China	2021-04-07	G2c
		OR001819.1	China	2021-04-07	G2c
		OR001820.1	China	2022-07-31	G2c
		OR001821.1	China	2020-05-18	G2c
		OR001822.1	China	2020-05-18	G2c
		OR001823.1	China	2021-04-07	G2c
		OR089086.1	China	2023-02-01	G2c
		OR195026.1	China	2022	G2c
		OR195027.1	China	2022	G2c
		OR195028.1	China	2022	G2c
		OR195030.1	China	2022	G2c
		OR195031.1	China	2022	G2c
		OR195032.1	China	2022	G2c
		OR195033.1	China	2022	G2c
		OR195036.1	China	2022	G2c
		OR195038.1	China	2022	G2c
		OR240110.1	China	2023-04-08	G2c
		OR472492.1	China	2021-12-21	G2c
		OR501721.1	China	2022	G2c
		OR501722.1	China	2022	G2c
		OR501723.1	China	2022	G2c
		OR576822.1	China	2022-06-01	G2c
		OR576823.1	China	2022-09-01	G2c
		OR576824.1	China	2022-10-01	G2c
		OR576825.1	China	2022-11-01	G2c
		OR576826.1	China	2022-11-01	G2c
		OR804100.1	China	2022	G2c
		OR808014.1	China	2021-02-05	G2c
		OR808015.1	China	2023-03-10	G2c
		OR808016.1	China	2021-01-13	G2c
		OR808017.1	China	2022-02-01	G2c
		OR808020.1	China	2023-03-10	G2c
		PP003006.1	China	2023	G2c
		PP083729.1	China	2022	G2c
		PP373526.1	China	2024-01-01	G2c
		PP395568.1	China	2020-02-06	G2c
		PP395572.1	China	2020-04-15	G2c
		PP395573.1	China	2020-11-12	G2c
		PP395574.1	China	2020-11-26	G2c
		PP395575.1	China	2020-12-14	G2c
		PP395579.1	China	2021-04-06	G2c
		PP395580.1	China	2021-10-16	G2c
		PP395581.1	China	2021-11-03	G2c
		PP395583.1	China	2022-01-22	G2c
		PP395584.1	China	2022-02-11	G2c
		PP395585.1	China	2022-02-27	G2c
		PP395587.1	China	2022-05-07	G2c
		PP395589.1	China	2022-10-18	G2c
		PP395590.1	China	2022-11-05	G2c
		PP395591.1	China	2022-11-21	G2c
		PP395592.1	China	2022-12-01	G2c
		PP395593.1	China	2022-12-18	G2c
		PP501550.1	China	2024-01-30	G2c
		PP501551.1	China	2023	G2c
		PP554573.1	China	2020	G2c
		PP580800.1	China	2023-11-24	G2c
		PP580802.1	China	2023	G2c
		PP580803.1	China	2023	G2c
		PP580806.1	China	2023	G2c
		PP580810.1	China	2022	G2c
		PP580812.1	China	2020	G2c
		PP580814.1	China	2020	G2c
		PP580815.1	China	2020	G2c
		PP580816.1	China	2020	G2c
		PP580817.1	China	2020	G2c
		PP580818.1	China	2020	G2c
		PP580819.1	China	2020	G2c
		PP580820.1	China	2020	G2c
		PP580821.1	China	2020	G2c
		PP580822.1	China	2020	G2c
		PP580823.1	China	2020	G2c
		PP580824.1	China	2020	G2c
		PP580825.1	China	2020	G2c
		PP580826.1	China	2020	G2c
		PP580827.1	China	2020	G2c
		PP580828.1	China	2020	G2c
		PP580829.1	China	2021	G2c
		PP595924.1	China	2024-03-02	G2c
		PP723330.1	China	2022-11-01	G2c
		PP723331.1	China	2023-12-01	G2c
		PP842666.1	China	2021	G2c
		PP901932.1	China	2022-05-01	G2c
		PP901933.1	China	2022-07-01	G2c
		PP901934.1	China	2022-10-01	G2c
		PP901936.1	China	2022-11-01	G2c
		PP901937.1	China	2022-12-01	G2c
		PP901938.1	China	2022-09-01	G2c
		PP901939.1	China	2023-02-01	G2c
		PP901940.1	China	2022-12-01	G2c
		PP901941.1	China	2022-11-01	G2c
		PP901942.1	China	2023-03-01	G2c
		PP901943.1	China	2023-04-01	G2c
		PP901944.1	China	2022-10-01	G2c
		PP901945.1	China	2023-07-01	G2c
		PP901946.1	China	2024-01-01	G2c
		PP901947.1	China	2023-07-01	G2c
		PP901948.1	China	2024-02-01	G2c
		PP901949.1	China	2023-05-01	G2c
		PP901950.1	China	2024-03-01	G2c
		PP901951.1	China	2023-09-01	G2c
		PP901952.1	China	2023-12-01	G2c
		PP906225.1	China	2023	G2c
		PP906226.1	China	2023	G2c
		PP906227.1	China	2024	G2c
		PP906228.1	China	2024	G2c
		PP906230.1	China	2023	G2c
		PP923936.1	China	2017-05-01	G2c
		PP923937.1	China	2017-06-01	G2c
		PP923940.1	China	2019-12-01	G2c
		PP923949.1	China	2022-06-01	G2c
		PP923950.1	China	2022-06-01	G2c
		PP923951.1	China	2022-06-01	G2c
		PQ119498.1	China	2024	G2c
		PQ123997.1	China	2023-09-25	G2c
		PQ123998.1	China	2024-03-21	G2c
		PQ124000.1	China	2023-09-17	G2c
		PQ124001.1	China	2023-09-05	G2c
		PQ124002.1	China	2023-05-09	G2c
		PQ124003.1	China	2024-02-12	G2c
		PQ124004.1	China	2024-01-21	G2c
		PQ124005.1	China	2024-02-19	G2c
		PQ124006.1	China	2024-01-11	G2c
		PQ124008.1	China	2023-10-03	G2c
		PQ124009.1	China	2023-11-24	G2c
		PQ124010.1	China	2024-02-10	G2c
		PQ124011.1	China	2023-11-20	G2c
		PQ124012.1	China	2023-11-16	G2c
		PQ349477.1	China	2024	G2c
		PQ349478.1	China	2024	G2c
		PQ349479.1	China	2024	G2c
		PQ349480.1	China	2024	G2c
		PQ507869.1	China	2024	G2c
		PQ507870.1	China	2023	G2c
		PQ507871.1	China	2023	G2c
		PQ507872.1	China	2023	G2c
		PQ642131.1	China	2024-04-01	G2c
		KY619779.1	Japan	2014	G2c
		KT357507.1	Philippines	2014	G2c
		KT357508.1	Philippines	2014	G2c
		KT357509.1	Philippines	2014	G2c
		KT357510.1	Philippines	2014	G2c
		KT357511.1	Philippines	2014	G2c
		KT357512.1	Philippines	2014	G2c
		KT357513.1	Philippines	2014	G2c
		JN184634.1	South Korea	2009-12-01	G2c
		JN184635.1	South Korea	2009-12-01	G2c
		KC879275.1	South Korea	2011-04-01	G2c
		KC879276.1	South Korea	2012-04-01	G2c
		KC879277.1	South Korea	2012-04-01	G2c
		KC879278.1	South Korea	2011-04-01	G2c
		KC879279.1	South Korea	2012-04-01	G2c
		KC879280.1	South Korea	2011-04-01	G2c
		KC879281.1	South Korea	2012-04-01	G2c
		KC879282.1	South Korea	2012-04-01	G2c
		KJ451036.1	South Korea	2013-02-01	G2c
		KJ451037.1	South Korea	2013-03-01	G2c
		KJ857462.1	South Korea	2010	G2c
		KJ857463.1	South Korea	2010	G2c
		KJ857464.1	South Korea	2010	G2c
		KJ857465.1	South Korea	2010	G2c
		KJ857466.1	South Korea	2010	G2c
		KJ857467.1	South Korea	2010	G2c
		KJ857468.1	South Korea	2010	G2c
		KJ857469.1	South Korea	2010	G2c
		KJ857470.1	South Korea	2012	G2c
		KJ857472.1	South Korea	2012	G2c
		KJ857473.1	South Korea	2012	G2c
		KJ857474.1	South Korea	2012	G2c
		KJ857476.1	South Korea	2013	G2c
		ON263454.1	South Korea	2021	G2c
		OR125555.1	South Korea	2022	G2c
		OR125556.1	South Korea	2022	G2c
		KF724935.1	Thailand	2012-07-01	G2c
		KF724936.1	Thailand	2012-04-01	G2c
		KF724937.1	Thailand	2011-02-01	G2c
		KF724938.1	Thailand	2013-04-01	G2c
		KX981897.1	Thailand	2014-07-01	G2c
		KX981898.1	Thailand	2014-07-01	G2c
		KX981899.1	Thailand	2011-02-01	G2c
		MZ090589.1	Thailand	2015-03-01	G2c
		KR941555.1	Viet Nam	2013-01-01	G2c
		KX982561.1	Viet Nam	2013	G2c
		KX982570.1	Viet Nam	2014	G2c
		MK435380.1	Viet Nam	2016	G2c
		MK435382.1	Viet Nam	2016	G2c
		MK435392.1	Viet Nam	2015	G2c
		OP723421.1	Viet Nam	2017-01-18	G2c
		OP723424.1	Viet Nam	2016-10-22	G2c
		KT206204.1	Austria	2015-01-09	S-INDEL
		KT206206.1	Austria	2015-03-27	S-INDEL
		KT895907.1	Austria	2015-04-23	S-INDEL
		KT895908.1	Austria	2015-06-15	S-INDEL
		KM196109.1	Canada	2014-02-21	S-INDEL
		JQ239430.1	China	2011	S-INDEL
		JQ239433.1	China	2011	S-INDEL
		JQ239434.1	China	2011	S-INDEL
		JQ239435.1	China	2011	S-INDEL
		JQ638923.1	China	2011	S-INDEL
		JQ979287.1	China	2011-09-01	S-INDEL
		JQ979288.1	China	2011-09-01	S-INDEL
		JQ979290.1	China	2011-07-01	S-INDEL
		JX070672.1	China	2012	S-INDEL
		JX242462.1	China	2011-08-01	S-INDEL
		JX242464.1	China	2011-12-01	S-INDEL
		JX501318.1	China	2010	S-INDEL
		KC787539.1	China	2013	S-INDEL
		KC787543.1	China	2012	S-INDEL
		KF453513.1	China	2012-01-03	S-INDEL
		KP399614.1	China	2013-03-01	S-INDEL
		KP399615.1	China	2013-02-01	S-INDEL
		KP399632.1	China	2011-12-01	S-INDEL
		KP698759.1	China	2013	S-INDEL
		KP698760.1	China	2013	S-INDEL
		KP698761.2	China	2013	S-INDEL
		KP698763.2	China	2013	S-INDEL
		KP698769.1	China	2014	S-INDEL
		KP870113.1	China	2012-03-01	S-INDEL
		KP870117.1	China	2012-12-01	S-INDEL
		KP870118.1	China	2012-12-01	S-INDEL
		KP870120.1	China	2013-01-01	S-INDEL
		KP870121.1	China	2013-02-01	S-INDEL
		KP870122.1	China	2013-02-01	S-INDEL
		KP870123.1	China	2013-03-01	S-INDEL
		KP870125.1	China	2013-01-01	S-INDEL
		KP870127.1	China	2013-11-01	S-INDEL
		KP870128.1	China	2013-12-01	S-INDEL
		KP870131.1	China	2014-01-01	S-INDEL
		KP870132.1	China	2014-01-01	S-INDEL
		KP870136.1	China	2014-12-01	S-INDEL
		KP870138.1	China	2014-12-01	S-INDEL
		KP870140.1	China	2013-01-01	S-INDEL
		KR296666.1	China	2015-01-01	S-INDEL
		KR296669.1	China	2015-02-01	S-INDEL
		KR296673.1	China	2014-12-01	S-INDEL
		KR296677.1	China	2015-01-01	S-INDEL
		KR296678.1	China	2015-01-01	S-INDEL
		KR296680.1	China	2015-01-01	S-INDEL
		KR296682.1	China	2015-01-01	S-INDEL
		KR514322.1	China	2014-02-17	S-INDEL
		KT388409.1	China	2014-01-11	S-INDEL
		KT388412.1	China	2014-05-21	S-INDEL
		KT388414.1	China	2015-03-15	S-INDEL
		KT388420.1	China	2013-11-10	S-INDEL
		KT428878.1	China	2014-04-01	S-INDEL
		KU133234.1	China	2014-03-20	S-INDEL
[truncated: 182 more rows]
