# Supplementary material for: Isolation and Characterization of Porcine Epidemic Diarrhea Virus G2c Strains Circulating in China from 2021 to 2024
Source: Vet Sci. 2025 May 6;12(5):444. doi: 10.3390/vetsci12050444 (PMC12116066; doi:10.3390/vetsci12050444)
Supplement: Supplementary file 1 [file vetsci-12-00444-s001.zip › Table S3.xlsx]

## Sheet: Sheet1
Table S3. PEDV strains used for phylogenetic analysis of the genome
		Genbank	Name	Country	Collection date	Subgroup	Note
		EF185992.1	LZC_from_China	China	2006	G1
		JN547228.1	CHS	China	1986	G1
		JX560761.1	SD-M	China	2012	G1
		KC109141.1	JS2008	China	2008	G1
		KJ158152.1	AH-M	China	2011	G1
		KM887144.1	CHM2013	China	2013	G1
		KP162057.1	SC1402	China	2014	G1
		KP403802.1	HLJBY	China	2014	G1
		KP728470.1	SQ2014	China	2014	G1
		KT323979.1	CV777	China	1998	G1
		KU664503.1	ZJUG12013	China	2013	G1
		KX534205.1	JSLS-12015	China	2015	G1
		KX534206.1	JS-22015	China	2015	G1
		KX839246.1	1985-07-01	China	2013	G1
		KY420075.1	PEDV-SX	China	2015	G1
		MK796238.1	CN/Liaoning25/2018	China	2018	G1
		MN315264.1	AH-2018-HF1	China	2018	G1
		MT843280.1	complete_genome	China	2019	G1
		MZ540767.1	JS-2020-12	China	2020	G1
		MZ596343.1	SD2019	China	2019	G1
		OM814174.1	CN19	China	2019	G1
		OP688373.1	PEDV-CHFJFQ	China	2018	G1
		OQ437175.1	YN2021	China	2021	G1
		OQ731917.1	PEDV-GX01/2022	China	2022	G1
		PP690526.1	SCCD-P03	China	2023	G1
		GU937797.1	SM98	South Korea	2010	G1
		JQ023161.1	virulent_DR13	South Korea	2009	G1
		MG781192.1	PPC_14	South Korea	2014	G1
		KR610991.1	EAS1	Thailand	2014	G1
		KR610992.1	EAS2	Thailand	2014	G1
		JN825712.1	BJ-2011-1	China	2011	G2a
		JQ282909.1	CHFJND-32011	China	2011	G2a
		JX088695.1	GD-B	China	2012	G2a
		KC140102.1	CHFJZZ-92012	China	2012	G2a
		KC210145.1	AH2012	China	2012	G2a
		KC210147.1	JS-HZ2012	China	2012	G2a
		KF760557.2	CHJX-12013	China	2013	G2a
		KF840537.1	CHZJCX-12012	China	2012	G2a
		KJ020932.1	CHYJ130330	China	2013	G2a
		KJ196348.1	SHQPYM2013	China	2013	G2a
		KJ526096.1	CHJX-22013	China	2013	G2a
		KJ777677.1	LZW_FGE_20140427	China	2012	G2a
		KJ777678.1	LZW_CPGEN_20140427	China	2012	G2a
		KM242131.1	CHGDZQ2014	China	2014	G2a
		KM609203.1	PEDV-1C	China	2012	G2a
		KM609206.1	PEDV-10F	China	2012	G2a
		KM609207.1	PEDV-14	China	2011	G2a
		KM609208.1	PEDV-15F	China	2012	G2a
		KM609209.1	PEDV-CHZ	China	2013	G2a
		KR818833.1	JSHA2013	China	2013	G2a
		KT323980.1	LNCT2	China	2014	G2a
		KU380331.1	CH-SD01	China	2015	G2a
		KU558701.1	ZJUG22013	China	2013	G2a
		KU975389.1	CHSCCD2014	China	2014	G2a
		KX066126.1	BJ-2011-C	China	2011	G2a
		KX580953.1	KB2013-4	China	2013	G2a
		KY007139.1	PEDV-Hjms	China	2015	G2a
		MF462814.1	CHSXYL2016	China	2016	G2a
		MF782686.1	NW17	China	2015	G2a
		MG546687.1	CHBJ92015	China	2015	G2a
		MG837011.1	CHNSH-2012-52012	China	2012	G2a
		MH056658.1	JSX2014	China	2014	G2a
		MH061342.1	CH/SCZJ/2018	China	2018	G2a
		MH107321.1	GDS10	China	2013	G2a
		MK288006.1	FJzz1	China	2011	G2a
		MK606368.1	CH-HB1-2018	China	2018	G2a
		MT303066.1	shxx1902	China	2019	G2a
		MT659926.1	complete_genome	China	2019	G2a
		MW561264.1	CH/HLJ/18	China	2018	G2a
		OM776958.1	CH/HLJ-6/2021	China	2019	G2a
		OP382083.1	PEDV-GX4/2021	China	2021	G2a
		OP603897.1	PEDV-GX6/2021	China	2022	G2a
		OQ349201.1	SHdt3(2021)	China	2021	G2a
		OQ858592.1	SD-LC	China	2020	G2a
		OR722805.1	CHN-HCHL-2021	China	2021	G2a
		PP998009.1	GX4/2023	China	2023	G2a
		LC063811.1	genomic_RNA	Japan	2014	G2a
		KJ588062.1	KUIDL-PED-2014-007	South Korea	2014	G2a
		KJ588063.1	KUIDL-PED-2014-002	South Korea	2014	G2a
		KJ588064.1	KUIDL-PED-2014-001	South Korea	2014	G2a
		KJ623926.1	K14JB01	South Korea	2014	G2a
		KJ662670.1	KNU-1305	South Korea	2013	G2a
		KR873431.1	KNU-141112-feces	South Korea	2014	G2a
		KR873434.1	KNU-141112-P5	South Korea	2014	G2a
		KY963963.1	KNU-1601	South Korea	2016	G2a
		MF281416.1	NB1	South Korea	2017	G2a
		MH052681.1	KNU-1702	South Korea	2017	G2a
		MH052682.1	KNU-1703	South Korea	2017	G2a
		MH052683.1	KNU-1704	South Korea	2017	G2a
		MH052684.1	KNU-1705	South Korea	2017	G2a
		MH052685.1	KNU-1706	South Korea	2017	G2a
		MH052687.1	KNU-1708	South Korea	2017	G2a
		MH052688.1	KNU-1709	South Korea	2017	G2a
		MH052689.1	KNU-1710	South Korea	2017	G2a
		MH243316.1	KNU-1804	South Korea	2018	G2a
		MH243318.1	KNU-1806	South Korea	2018	G2a
		MH243319.1	KNU-1807	South Korea	2018	G2a
		MH891584.1	S12	South Korea	2018	G2a
		MH891585.1	S14	South Korea	2018	G2a
		MH891586.1	S97	South Korea	2018	G2a
		MH891587.1	S100	South Korea	2018	G2a
		MH891589.1	S6	South Korea	2018	G2a
		MH891590.1	S10	South Korea	2018	G2a
		MK032689.1	KNU-1815	South Korea	2018	G2a
		MK032690.1	KNU-1816	South Korea	2018	G2a
		MK032691.1	KNU-1817	South Korea	2018	G2a
		MK032692.1	KNU-1818	South Korea	2018	G2a
		MK482396.1	KNU-1829	South Korea	2018	G2a
		MK482397.1	KNU-1830	South Korea	2018	G2a
		MK559456.1	Aram-P29-CA	South Korea	2018	G2a
		MN816181.1	KNU-1808	South Korea	2018	G2a
		MN844888.1	KNU-1909	South Korea	2019	G2a
		MN971595.1	KNU-1904	South Korea	2019	G2a
		MN971596.1	KNU-1801	South Korea	2018	G2a
		MW560715.1	KNU-1907	South Korea	2019	G2a
		MW560716.1	KNU-1907-3	South Korea	2019	G2a
		MW560717.1	KNU-1907-8	South Korea	2019	G2a
		OM714830.2	CKK1-1	South Korea	2019	G2a
		PP441972.1	GNU-2389	South Korea	2023	G2a
		PP441973.1	GNU-2391	South Korea	2023	G2a
		PP441974.1	GNU-2401	South Korea	2024	G2a
		KY929405.1	PT-P5	Taiwan	2015	G2a
		KY929406.1	PT-P96	Taiwan	2016	G2a
		MK673545.1	TW/Yunlin550/2018	Taiwan	2018	G2a
		KT941120.1	HUA-14PED96	VietNam	2014	G2a
		JX112709.1	GD-A	China	2012	G2b
		JX188454.1	AJ1102	China	2011	G2b
		JX261936.1	CHGD-01	China	2011	G2b
		JX489155.1	LC	China	2011	G2b
		JX524137.1	ZJCZ4	China	2011	G2b
		JX647847.1	GD-1	China	2011	G2b
		KF384500.1	CHGDGZ2012	China	2012	G2b
		KF761675.1	CHYNKM-82013	China	2013	G2b
		KM089829.1	GDS01	China	2012	G2b
		KM609204.1	PEDV-7C	China	2011	G2b
		KP765609.1	FL2013	China	2013	G2b
		KR818832.1	XY2013	China	2013	G2b
		KT021227.1	YN1	China	2013	G2b
		KT021228.1	YN15	China	2013	G2b
		KT021229.1	YN30	China	2013	G2b
		KT021230.1	YN60	China	2014	G2b
		KT021231.1	YN90	China	2014	G2b
		KT021232.1	YN144	China	2014	G2b
		KT021233.1	YN200	China	2014	G2b
		KU646831.1	AH201212	China	2012	G2b
		KX791060.1	CHSD2014	China	2014	G2b
		MH708895.1	FJ2011	China	2011	G2b
		MH748550.1	PEDV_JS-A	China	2017	G2b
		MN759311.1	GD-XL-2019	China	2019	G2b
		MW386982.1	JX2020	China	2020	G2b
		MZ364314.1	CH/GX/PEDV/2373/2018	China	2018	G2b
		ON571549.1	JS2021	China	2021	G2b
		ON649885.1	JS-B	China	2021	G2b
		OP287015.1	JS-A	China	2021	G2b
		OP326239.1	TC-China/2020	China	2019	G2b
		OP972835.1	YNBS/2022	China	2022	G2b
		OQ437174.1	YNLP/2022	China	2022	G2b
		OQ589489.1	attenuated_AJ1102-R	China	2023	G2b
		KR610993.1	CBR1	Thailand	2014	G2b
		KR610994.1	CBR2	Thailand	2014	G2b
		KJ960178.1	VNJFP1013_12013Vinh	Vietnam	2013	G2b
		KJ960179.1	VNVAP1113_12013Vung	Vietnam	2013	G2b
		2021-HBMC	2021-HBMC	China	2021	G2c	This study
		KC196276.1	CHZMDZY11	China	2011	G2c
		KM609210.1	PEDV-LY	China	2014	G2c
		KM609211.1	PEDV-LS	China	2014	G2c
		KP890336.1	CHHNYF14	China	2014	G2c
		KR095279.1	CHHNQX-314	China	2015	G2c
		KR809885.1	CHHNAY2015	China	2015	G2c
		KX064280.1	SD2014	China	2014	G2c
		KX550281.1	ZJ15XS0101_P1	China	2015	G2c
		KX812523.1	XM1-2	China	2016	G2c
		KX812524.1	XM2-4	China	2016	G2c
		KX981440.1	CHHNZZ472016	China	2016	G2c
		KY007140.1	PEDV-LNsy	China	2015	G2c
		KY070587.1	JSCZ1601	China	2016	G2c
		KY649107.1	CH-HNKF-16	China	2016	G2c
		MF346935.1	CHJLDH2016	China	2016	G2c
		MF375374.1	CHJXJA2017	China	2017	G2c
		MF782687.1	NW8	China	2015	G2c
		MF807951.1	C3-HB2017	China	2017	G2c
		MF807952.1	B5-HB2017	China	2017	G2c
		MG837012.1	CHNSH-2016-42016	China	2016	G2c
		MH061337.1	CHSCZG2017	China	2017	G2c
		MH061338.1	CHSCZY442017	China	2017	G2c
		MH061339.1	CHSCAZ102017	China	2017	G2c
		MH061340.1	CHSCZY1032017	China	2017	G2c
		MH061341.1	CH/SCLS/2018	China	2018	G2c
		MH061343.1	CH/SCMY/2018	China	2018	G2c
		MH117940.1	SDSX16	China	2016	G2c
		MH581489.1	CHHBTS2017	China	2017	G2c
		MH708243.1	H11-SD2017	China	2017	G2c
		MK140811.1	CH/TP-2-2/2018	China	2018	G2c
		MK140813.1	CH/TP-4-3/2018	China	2018	G2c
		MK140814.1	CH/TP-4-4/2018	China	2018	G2c
		MK250953.1	ZJ/ZX2018-C10	China	2018	G2c
		MK250953.1	ZJZX2018-C10	China	2018	G2c
		MK606369.1	CH-HB2-2018	China	2018	G2c
		MK644605.1	T10-HB2018	China	2018	G2c
		MK702008.1	SNJ-P	China	2018	G2c
		MN114121.1	CT_P10	China	2018	G2c
		MN841671.1	SHXX1902	China	2019	G2c
		MT090145.1	CH/HNYY/2018	China	2018	G2c
		MT090146.1	CH/SXWS/2018	China	2018	G2c
		MT263014.1	SC-YB73_partial_genome	China	2019	G2c
		MT843278.1	complete_genome	China	2019	G2c
		MW413556.1	HB/HEBEU/2020	China	2020	G2c
		MW762534.1	GXNN	China	2020	G2c
		MZ241108.1	SXSL	China	2020	G2c
		MZ364312.1	CH/GX/PEDV/1939/2018	China	2018	G2c
		MZ364313.1	CH/GX/PEDV/1984/2018	China	2018	G2c
		MZ364315.1	CH/GX/PEDV/2467/2019	China	2019	G2c
		MZ364316.1	CH/GX/PEDV/2473/2019	China	2019	G2c
		MZ977202.1	CH/2018	China	2018	G2c
		OK584017.1	HN2021	China	2021	G2c
		OL347994.1	CMMZH2110	China	2021	G2c
		OL348059.1	XJ1904-34	China	2019	G2c
		OL411879.1	SC2021	China	2021	G2c
		OL446967.1	CH/HNPDS/2021	China	2021	G2c
		OL762456.1	PEDV_SD2020	China	2020	G2c
		OL762457.1	PEDV_HK2021	China	2021	G2c
		OL762459.1	PEDV_SD2021	China	2021	G2c
		OL762460.1	PEDV_JX2020	China	2020	G2c
		OL762461.1	PEDV_TRS2021	China	2021	G2c
		OM393722.1	PEDV/CH/XC/2020	China	2020	G2c
		OM505025.1	CHN-SC2021	China	2021	G2c
		OM914738.1	CH/HLJBQL/2022	China	2021	G2c
		ON155919.1	NH-TA2020	China	2020	G2c
		ON960076.1	CH/HNLYL/2021	China	2021	G2c
		ON960077.1	CH/HNWMB/2021	China	2021	G2c
		ON964511.1	GDGZ-2020	China	2020	G2c
		OP245917.1	SDTA13-2020	China	2020	G2c
		OP480878.1	CH/Yinchuan/2021	China	2021	G2c
		OQ269588.1	XJ1904-700	China	2019	G2c
		OQ269589.1	JSNJ2004-919	China	2020	G2c
		OQ269590.1	FJFZ2004-1017	China	2020	G2c
		OQ349200.1	SD1(2021)	China	2021	G2c
		OQ349202.1	ZJ3(2021)	China	2021	G2c
		OQ349228.1	CN/Jiangsu002/2022	China	2022	G2c
		OQ412638.1	ECQ1	China	2018	G2c
		OQ412639.1	EHuB2	China	2018	G2c
		OQ703966.1	CH-HeN-ZLH-2022	China	2022	G2c
		OQ731918.1	PEDV-GX02/2022	China	2022	G2c
		OQ915150.1	ZJ2022	China	2022	G2c
		OQ979198.1	HNYZ	China	2021	G2c
		OQ979199.1	HNXH	China	2021	G2c
		OQ979200.1	HNZK1	China	2021	G2c
		OQ979201.1	HNZK5	China	2021	G2c
		OR061129.1	ZQ2022	China	2022	G2c
		OR090885.1	PEDV/CH/XK/2020	China	2020	G2c
		OR090886.1	PEDV/CH/XY/2020	China	2020	G2c
		OR090887.1	PEDV/CH/XU/2020	China	2020	G2c
		OR090888.1	PEDV/CH/XA/2020	China	2020	G2c
		OR123893.1	HB2022	China	2022	G2c
		OR234022.1	SXXY	China	2021	G2c
		OR418363.1	FS202201	China	2022	G2c
		OR418364.1	JY202201	China	2022	G2c
		OR601542.1	GS/YD17/2022	China	2022	G2c
		OR601543.1	GS/YD37/2022	China	2022	G2c
		OR684450.1	HN-1/2023	China	2023	G2c
		OR734225.1	DY2020	China	2020	G2c
		PP472642.1	JSYC/2021	China	2021	G2c
		PP472643.1	HNNY/2022	China	2022	G2c
		PP472644.1	GXGL/2022	China	2022	G2c
		PP472645.1	HBYC-1/2022	China	2022	G2c
		PP472646.1	ZJWZ/2021	China	2021	G2c
		PP472647.1	WHJL20	China	2023	G2c
		PP623116.1	SCABTC-GA	China	2022	G2c
		PP690527.1	SCCD-P05	China	2023	G2c
		PP785988.1	CH-HK-2021	China	2021	G2c
		PP911340.1	CH-SXXY-2024_partial_genome	China	2024	G2c
		PP987385.1	VRL_27-Apr-2023	China	2023	G2c
		PQ014389.1	CH-JX-2024	China	2024	G2c
		PQ179480.1	SX0818-2022	China	2022	G2c
		PQ316088.1	CH/HNDZ/2022	China	2022	G2c
		PQ316090.1	CH/GDJM2023	China	2023	G2c
		PQ316091.1	CH/HBJL2023	China	2023	G2c
		PQ316092.1	CH/ShXXY2-2023	China	2023	G2c
		PQ682538.1	AHCZ02	China	2022	G2c
		PQ846960.1	GZ/2024	China	2024	G2c
		OK465397.1	KPED2021-1	South Korea	2021	G2c
		MW805354.1	DTI1	Thailand	2019	G2c
		MW805355.1	DTI2	Thailand	2019	G2c
		MW805356.1	DTI3	Thailand	2019	G2c
		MW805357.1	DTI4	Thailand	2019	G2c
		KU847996.1	ZL29	China	2015	S-INDEL
		KX883635.1	WHZHC72223_ORFb	China	2014	S-INDEL
		MH061336.1	CHSCGA2017	China	2017	S-INDEL
		MK138516.1	V7-HB2018	China	2018	S-INDEL
		KM403155.1	KNU-1406-1	South Korea	2014	S-INDEL
		KJ399978.1	OH851	USA	2014	S-INDEL
